# Supplementary material for: Guaranteed minimum withdrawal benefits with high-water mark fee structure
Source: PLoS One. 2024 May 21;19(5):e0302740. doi: 10.1371/journal.pone.0302740 (PMC11108128; doi:10.1371/journal.pone.0302740)
Supplement: S1 Data — The raw data contained in all pictures and tables in this paper are available at the subsequent address: Address: https://pan.baidu.com/s/1HcHHkmKNfzoR8RpBxt3zsw Password: 0smr. (XLSX) [file pone.0302740.s001.xlsx]

## Sheet: Fig1
Relationship between c and the no-arbitrage value of Liability and Income
fairalpha0income:
	17.5094	32.0861	42.6429	49.9566	55.3413	59.378	62.3698	64.7469	66.8366	68.5183
fairalpha0liability:
	63.5885	59.5913	54.999	50.3881	46.2925	42.8971	39.9956	37.5386	35.4075	33.5674
fairalpha1income:
	20.8575	34.2383	43.9303	50.7609	55.837	59.674	62.5486	64.8942	66.928	68.602
fairalpha1liability:
	63.532	59.5281	54.956	50.3504	46.2695	42.8681	39.9782	37.5344	35.4049	33.5638
fairalpha3income:
	26.0982	37.5638	46.0141	52.0428	56.6464	60.1138	62.8201	65.1494	67.0585	68.7187
fairalpha3liability:
	63.4218	59.3957	54.85	50.2658	46.2155	42.8244	39.9618	37.5067	35.399	33.5593
fairalpha5income:
	29.8835	39.8289	47.3675	52.9156	57.0696	60.3464	63.0736	65.2861	67.18	68.9038
fairalpha5liability:
	63.3036	59.2747	54.7335	50.1715	46.1476	42.7954	39.9197	37.4893	35.3933	33.5122
fairalphacincome:
	25.1398	39.3482	47.7832	53.333	57.3844	60.5693	63.1733	65.3651	67.2499	68.8919
fairalphacliability:
	63.5029	59.4012	54.7886	50.1504	46.1145	42.7506	39.8814	37.4398	35.3384	33.4897

## Sheet: Fig2
Density function with various w
vectorw2:		vectorw3:		vectorw4:		vectorw5:
-27.2319		-19.6273		-4.85596		10.5678
-659.09		-285.225		-44.2428		-19.624
-32.9464		-21.2092		-9.06679		6.56623
-33.3936		-6.80639		2.63012		6.89586
-106.53		-62.0393		-10.2093		16.7044
-10.5064		2.92095		7.38329		16.6059
-64.4209		-19.1572		-9.68435		7.77968
-8.57412		-2.33474		8.04047		16.4264
-45.1131		-31.92		7.24054		9.01687
-44.4327		-25.0293		10.4638		17.9059
-50.3327		-24.6224		-10.412		15.3413
-19.4357		-9.72212		5.82993		18.2914
-45.9948		-16.1075		5.18892		13.7193
-25.2274		-9.0173		3.86113		15.0872
-67.5756		-41.2645		-21.6248		16.053
-51.0624		-39.7968		-33.7494		-20.7091
-57.8312		-33.3684		0.709132		17.532
-9.25262		3.1787		8.51556		16.2482
-28.1768		-21.2507		-1.07368		7.08607
-36.7022		-21.7006		-0.183353		11.5538
-170.885		-119.868		-44.2941		-18.5279
-30.557		-13.8102		10.7585		19.4965
-63.0077		-40.3764		-14.4847		2.80212
-13.9272		-3.70429		5.66864		16.0946
-33.6655		-21.7153		0.800305		26.5913
-40.6449		-22.3426		-2.81611		11.6183
-35.3071		-18.577		-1.41945		6.85861
-3.16746		1.41364		10.0079		16.7339
-12.2071		-2.66641		4.58062		12.8854
-16.8266		10.5034		11.5193		16.6106
-64.6922		-31.6713		-15.2688		-0.658523
-32.2882		-19.0541		-6.03973		9.44496
-79.6639		-50.8139		-7.88657		10.1779
-34.5266		-8.8935		-4.80875		7.58342
-444.81		-125.41		-118.54		-56.8074
-29.0328		-21.7136		-5.75268		3.95372
-28.7178		-14.2472		-5.45219		9.22392
-33.7479		-19.371		3.37855		12.4306
-31.0091		-11.8351		4.96862		14.5274
-64.3954		-25.8886		-9.21745		2.71833
-42.9425		-32.7866		-14.1837		8.52218
-25.7716		-10.8231		4.74195		13.9734
-75.9757		-43.6823		-2.91228		5.30336
-21.5343		-10.0719		8.39451		14.3511
-39.6639		1.85354		12.2019		16.413
-46.6763		-29.5521		-5.84477		13.808
-35.533		-3.08488		-11.1047		3.12884
-63.0292		-24.1557		-5.40412		1.48624
-27.4579		-7.44805		3.33828		11.0084
-46.003		-26.2254		7.60193		16.6741
-60.5152		-40.4103		-7.82561		12.1766
-24.073		-10.0843		4.4785		10.5809
-106.352		-70.7488		-2.81176		5.70524
-21.6373		-17.5683		-1.02324		14.1777
-35.458		-24.5628		4.28018		15.0169
-14.9888		-5.06613		9.79437		21.6762
-53.8838		-35.6946		-16.5807		10.8896
-51.888		-32.3825		2.61079		2.58146
-59.6049		-18.8493		-20.1069		6.4478
-124.441		-18.8486		-26.496		-23.5573
-27.1435		-4.63761		4.33331		10.2698
-94.3114		-72.3607		-30.2923		-5.67472
-41.5911		-6.50396		2.36606		15.7425
-53.0991		-16.8807		1.49022		6.56996
-55.6412		-20.0245		-2.95775		12.6589
-51.5793		-22.353		-6.93961		-1.2112
-54.6535		-25.676		2.13585		9.33735
-32.7953		-14.0098		-3.00283		13.4456
-30.761		-10.301		-0.583709		8.48656
-25.8752		-2.9857		9.20626		18.5156
-429.327		-231.607		-47.9107		-22.9647
-81.6983		-20.9547		-26.8812		-27.7909
-23.5159		-5.20891		-1.36149		9.37928
-60.5466		5.32604		12.8266		14.6962
-28.2828		-22.1721		-1.54554		9.80566
-79.8246		-59.9605		-40.027		-10.6833
-80.8741		-24.9914		-19.4533		-12.5358
-65.895		-17.9752		-33.8809		22.1672
-132.147		-74.3962		-18.3784		-5.48396
-21.9728		-1.37513		2.45777		12.1562
-62.466		-38.9329		-23.4525		-3.50921
-29.3599		-16.5675		-6.83927		7.16227
-65.9499		-44.7834		-24.842		-5.13116
-49.1375		-24.8851		-14.6587		7.67897
-7.11067		0.946327		9.48185		16.2263
-22.4089		-21.4916		-1.40976		8.35107
-20.8371		-7.18497		5.38758		11.218
-46.1839		-19.3009		-6.88704		8.61363
-54.7204		-25.9454		-8.03694		7.80701
-30.5591		4.98507		11.6155		19.5102
-15.5396		-2.37828		4.02094		13.6721
-5.07114		0.501232		5.96012		19.4187
-70.7455		-5.08993		-2.69731		9.5965
-39.5295		-44.7125		9.63602		19.5447
-38.846		-6.18086		5.20775		9.89903
-49.2604		-15.235		-14.9351		17.725
-14.6136		2.89531		6.16369		20.8228
-24.6416		-6.36414		9.5675		15.1847
-8.89469		-1.73635		7.73398		19.6886
-46.7607		-14.6952		-2.15964		19.2737
-16.7677		-1.60191		6.0496		13.6158
-55.7988		-13.7801		-26.319		17.6045
-82.4969		-22.8076		-9.66461		-9.98399
-92.1525		-47.444		-37.841		5.94608
-70.2541		-33.9071		-11.291		14.4436
-48.6237		-13.7169		-9.83245		14.3739
-48.8776		-37.0855		1.90641		11.5017
-18.9624		-6.45812		7.78839		14.7284
-25.5266		-14.5605		-7.94629		18.4191
-11.9423		2.02461		7.10914		12.729
-26.5415		-14.9305		-4.09096		11.3323
-21.2259		-5.18618		-0.318044		5.80563
-131.082		-239.634		-20.3079		11.1145
-80.654		-26.6009		-2.32066		6.12357
-50.641		-15.3325		-13.7297		10.5525
-34.4227		-13.2497		1.99009		12.0389
-158.026		-38.5793		-13.0951		-18.9009
-74.2437		-43.4261		4.50148		11.9541
-72.7024		-20.3247		2.15707		13.6443
-83.3807		-46.1882		-27.7372		-12.0025
-29.5457		2.06661		11.6923		15.8672
-54.1722		-32.2743		-13.6148		-12.6142
-86.7776		-60.9726		-10.3589		11.7938
-12.932		-3.47108		4.83838		10.745
-21.7746		-8.97146		1.37776		9.32585
-85.8441		-72.2897		-14.9797		18.7347
-20.1134		-7.53223		10.6925		13.082
-29.6331		-10.4784		-2.74175		4.30767
-12.0515		-5.36964		8.05722		16.5806
-50.5739		-29.6053		2.5139		5.97965
-28.5856		-18.2412		7.28812		16.5673
-40.634		-21.5678		-4.17919		6.74451
-17.5189		-6.51599		5.01633		16.6691
-26.7763		-11.1591		0.978531		14.7707
-21.5842		-5.53549		10.8123		19.5019
-28.8195		-6.16703		11.6983		14.1851
-110.223		-65.1641		-38.9205		6.29774
-18.2018		-5.73822		-1.10754		8.40455
-93.479		-63.0095		-10.9211		-21.9904
-53.91		-40.6863		-6.66216		-9.76479
-62.4015		-36.0171		-3.26584		9.28613
-69.0632		-39.5314		-12.6427		-29.8155
-66.7186		-27.3856		-13.8708		4.00613
-13.2508		-4.4299		6.22314		11.8097
-83.1475		-58.4311		9.89142		11.1268
-41.3806		-23.4404		-12.6611		2.40296
-52.327		-32.5008		-16.0706		-5.40339
-64.2225		-62.7717		-36.8678		-1.82196
-56.8646		-31.9715		-1.80204		14.9854
-31.1873		-14.2934		-1.34005		9.1179
-28.6015		-7.3684		2.14368		16.2928
-58.3794		-29.3853		-14.3213		-5.16148
-9.57613		-0.147696		8.22536		15.7892
-23.6602		-8.20499		2.29628		12.8954
-48.5029		-24.6748		8.68579		11.7322
-57.4392		-16.0011		-33.2784		-5.4364
-76.6223		-57.0802		-35.4878		-5.86458
-11.6407		-3.05916		-1.46386		11.8277
-119.913		-36.3692		-17.9145		8.56031
-394.006		-207.9		-148.546		-57.5966
-99.3459		-51.1313		-5.50375		13.8009
-54.2767		-27.5253		-13.3627		3.05567
-24.9712		-3.12017		6.67127		17.5371
-87.4853		-38.4858		-13.283		-6.66961
-88.7125		-60.3008		-47.1999		9.41528
-51.6145		-20.6334		-0.125945		0.111114
-28.9791		-13.7914		-2.56355		9.35301
-44.3267		-18.1131		-7.44529		9.73742
-19.6084		-5.43481		5.08022		10.6694
-65.8197		-32.5537		6.45335		14.7143
-45.2189		-13.9828		6.61772		17.2899
-37.4542		-20.9407		-3.34729		5.96069
-36.0796		-25.1359		-17.3152		2.21467
-39.7096		-18.2608		-11.0085		7.72722
-55.616		-22.6072		-2.69948		6.17633
-105.896		-50.3178		-32.5214		1.48547
-36.1274		-15.0094		-2.75031		10.6252
-14.7416		-6.50308		2.46218		12.8932
-174.071		-50.8215		10.2337		28.3498
-32.6198		-15.9126		2.12933		12.1999
-37.8419		-22.5879		2.02452		13.0496
-41.7504		-31.9317		7.49384		14.6212
-43.5754		-46.247		1.18129		16.7725
-19.299		-4.43605		6.79322		20.6263
-16.9578		-5.89661		7.4794		11.8305
-75.0367		-50.7257		-24.8175		-1.75301
-61.1955		-39.2347		-2.22551		12.0735
-48.3625		-19.2089		2.99356		13.72
-245.648		-45.3451		-14.4903		-6.13773
-359.671		-79.68		-62.9023		-12.7171
-42.9052		-27.1507		-5.38872		5.42811
-34.2135		-26.0562		-3.72336		19.9971
-98.6452		-33.5136		-18.0657		-0.237165
-41.0449		-11.9633		0.742032		8.12099
-27.2424		-12.0306		-1.69664		9.39609
-32.6765		-20.5302		-10.176		-1.59701
-38.393		-15.7553		-10.7744		-1.45262
-30.6974		-16.1691		8.07028		13.8295
-18.5145		-3.7054		4.65511		16.414
-109.32		-32.581		-14.6925		-0.465981
-76.8867		-48.7779		-32.1812		1.28554
-43.5647		-17.202		0.0408956		1.32902
-58.0119		-44.6574		7.817		-0.0289136
-65.8688		-50.3754		-11.833		-5.66268
-64.9203		-28.9019		-8.69923		2.23093
-18.141		-7.91637		3.48916		7.38192
-16.3012		-11.8488		3.64093		19.1763
-59.5515		-33.5678		-3.71636		11.5106
-45.5893		-28.7537		-8.31215		7.27071
-50.0033		-9.5921		3.24138		18.4809
-25.9382		-16.3657		6.61352		11.5534
-68.5894		-34.7355		-9.63442		8.14118
-22.5676		-4.51623		3.74842		13.1487
-43.8026		-17.1956		-4.11897		9.54814
-43.1612		-19.3947		-3.40551		8.41846
-35.5514		-5.04828		0.99692		7.81708
-45.9685		-31.6456		2.21869		19.329
-114.821		-39.413		-25.7851		8.2689
-9.29639		-0.809046		7.44249		14.6622
-51.3568		-26.7199		-8.74824		4.39403
-18.8782		-3.3284		-1.4669		11.6029
-28.0823		-21.0298		2.26527		7.52636
-44.6982		-19.8535		-0.548352		12.4334
-31.1086		-21.2296		9.22009		13.3721
-86.1699		-60.0418		6.51979		13.3429
-45.4577		-30.7746		-8.93369		-1.07895
-28.7301		-12.0641		-0.881744		14.1662
-40.0196		-64.1752		-22.845		-0.553791
-68.3953		-54.4688		0.492179		8.53629
-45.8857		-32.2402		-12.8648		9.6385
-73.026		-38.2858		-10.9769		-0.0846268
-173.149		-71.7172		-45.967		-21.9167
-62.305		-29.9925		-17.4888		-5.70743
-38.9958		-6.37651		3.57624		16.0401
-59.3714		-33.0232		-4.36275		9.10114
-91.7891		-67.8561		-20.2575		11.1562
-46.1136		-22.727		-8.85851		10.3417
-75.4498		-32.3544		-1.07588		6.24327
-66.2517		-34.9501		-13.0792		9.71807
-31.1779		-9.82894		7.22135		14.9076
-34.1885		-18.9142		-7.72586		5.22603
-143.68		-57.8899		-20.9527		-7.85377
-39.9023		-20.03		-7.92035		10.4036
-56.8828		-29.1757		-14.2806		8.19646
-25.6502		-8.62618		2.24583		12.9931
-73.7558		-33.5117		-1.61393		6.53321
-61.2997		-24.9993		-4.40177		12.5879
-24.1128		-1.91846		8.14515		21.6864
-38.5921		-11.3171		4.52652		15.8297
-60.1532		-0.974117		2.69203		13.1564
-39.3906		-7.73231		7.3587		18.3762
-80.6075		-38.6048		-32.0017		-10.4836
-28.8272		-10.2307		4.69166		9.94874
-36.5256		-11.283		3.69514		-6.03119
-50.2693		-23.7614		-4.09668		6.57141
-40.7582		-19.1388		-7.73337		7.49744
-31.3423		-4.51709		3.1141		22.7441
-33.433		-14.5072		-2.00034		12.3548
-29.8907		-6.65422		14.299		21.3456
-57.0878		-14.4969		-19.3503		-27.5855
-31.2832		-6.91268		4.09109		14.4175
-64.7974		-25.4378		6.60874		9.20577
-16.3773		-10.3184		3.301		16.089
-26.8912		-6.55331		-2.05483		13.2336
-24.8108		4.25935		13.6523		19.7887
-35.6632		-21.806		-2.85449		4.00356
-202.205		-153.183		-63.354		-4.33413
-18.9255		-12.8648		4.99611		15.5859
-49.4294		-0.657624		0.7913		25.2164
-14.2109		-2.98546		5.45586		12.8941
-43.239		-33.4106		1.56096		0.436769
-47.4099		-27.6863		-8.02346		8.9618
-65.6452		-16.9328		-11.9049		-3.77538
-34.0293		-19.3839		-14.2606		1.05747
-48.4129		-27.146		-5.7704		4.68811
-47.8268		-30.618		-22.423		-10.0598
-48.0011		-5.939		3.43143		7.35164
-38.8294		-5.97886		7.08162		15.2048
-31.1546		-6.90086		5.68419		24.5536
-24.3911		4.51601		8.64336		16.3838
-35.606		-31.06		1.60471		14.0323
-16.1297		-11.7471		0.975411		4.58008
-50.0077		-11.6813		-6.57509		6.89412
-73.2215		-28.5693		-17.6567		-1.74042
-31.825		-4.41762		1.16056		12.4979
-16.1896		-12.7529		3.52872		9.60927
-22.1404		-1.948		6.7724		15.3245
-47.7699		-14.6175		-11.369		4.21053
-34.6157		-5.25251		3.15617		9.09022
-85.7609		-40.2041		-19.5134		5.6555
-64.2746		1.12216		-34.7547		-12.062
-67.484		-42.6963		-3.66074		17.3675
-53.2736		-35.8048		-13.8194		-6.51976
-36.6536		-12.9021		3.37089		18.69
-7.13417		-1.48834		8.22982		12.6338
-69.5677		-56.6374		-41.7284		-11.6707
-55.0835		-35.8031		4.00932		15.9009
-29.32		-8.30173		6.0608		15.6944
-90.2454		-14.8846		-15.9604		2.0942
-298.615		-109.557		-36.7609		-9.32042
-25.547		-7.85363		1.71014		5.91579
-32.1595		-11.6011		0.0445807		11.4142
-293.617		-45.3946		-49.4435		-19.1437
-54.8306		-65.1726		-46.9265		-3.72884
-46.9631		-26.5374		-17.7448		-8.91876
-14.3777		-3.66019		7.54491		15.1529
-34.0615		-13.4933		2.37243		12.9682
-64.6444		-14.743		-5.5164		-0.197134
-48.6208		-46.8062		-3.45991		17.9037
-19.0624		-9.62964		1.60209		8.64066
-76.5157		-3.7881		11.6094		22.3304
-25.2199		-4.08438		1.54111		6.58212
-17.7414		-11.5789		1.58004		-1.97189
-10.3936		1.0123		4.99731		15.6022
-26.8066		-18.7847		-1.67466		14.1206
-47.9294		-22.1473		-0.43625		18.4599
-20.7326		-2.59601		5.66278		13.2197
-53.4125		-24.1453		-3.41455		9.20459
-83.6248		-66.4045		-17.1895		1.90578
-27.8583		-12.4818		0.683701		13.7657
-82.8644		-53.3505		-10.4893		-25.487
-12.3216		3.18273		7.94127		13.4848
-62.7951		-26.6688		-36.4105		-10.971
-50.9772		-33.6965		-27.9571		14.8055
-35.4411		-26.971		11.4545		18.0607
-44.4565		-33.1977		-10.0439		4.88643
-27.1774		-1.87739		1.49276		16.6153
-83.5109		-57.7387		-27.9373		-15.1937
-22.6165		-7.1496		3.99397		17.6568
-56.5434		-37.1704		-4.77825		-4.91703
-26.521		-5.7245		8.44433		17.9403
-70.5731		-16.444		0.888884		10.5632
-48.0567		-32.6726		-13.2668		7.48576
-35.9813		-18.1305		-7.77311		-6.3931
-36.3643		-14.131		-16.1065		16.8512
-54.3267		-18.8295		-11.8316		12.871
-23.2492		-3.45382		7.40069		13.6256
-77.0121		-43.4749		-39.5939		-14.8371
-39.0463		-3.85348		5.96553		19.8175
-42.9259		-21.4444		1.77251		11.2145
-41.5116		-32.9199		-9.12195		10.6355
-18.7373		-8.44162		6.05469		13.535
-37.2449		-13.0951		-4.40436		13.0325
-47.2316		-36.4903		-14.9534		9.41315
-31.2296		-11.4767		9.16662		15.976
-26.7286		-16.7785		-3.76138		6.42613
-37.8238		-30.8527		-9.38776		10.7647
-43.6392		-9.16078		0.0743163		16.1779
-78.333		-16.2174		3.03512		11.7171
-20.5837		-0.103924		9.69782		17.4471
-106.779		-14.6455		-6.02495		10.7638
-31.5586		-21.3177		-1.90146		15.6729
-43.2671		-12.7388		-3.05965		16.1424
-73.9076		-20.1148		-47.7713		-19.3256
-34.8049		-9.49809		1.58523		11.7569
-33.3076		-14.1494		-5.73322		7.32125
-32.6338		-22.1855		-0.918814		17.3522
-28.5407		-6.62251		0.947768		8.03552
-58.0084		-27.2175		-10.2074		4.73221
-129.291		-62.3015		-22.8756		-12.5475
-68.8093		-36.1743		6.68993		9.7889
-45.6445		-32.8967		-16.5181		0.261518
-49.471		-6.97718		4.71659		16.4559
-81.1807		-37.7602		-24.352		33.4728
-34.7621		-14.8598		-6.89373		5.63027
-16.8297		-12.2982		1.88474		11.0561
-17.7927		-6.67368		9.10258		18.329
-31.153		-17.422		1.40867		12.6405
-42.0283		-28.9552		-5.14851		0.897983
-58.6082		-44.9297		-23.9753		-18.5617
-42.7055		-38.3642		-2.78496		12.6693
-19.0085		-0.131339		6.60217		11.2658
-26.1941		-8.85407		10.8911		22.3859
-27.9214		-22.5872		0.241688		16.1287
-32.8284		-12.5925		-6.89191		7.72074
-30.4884		-19.3924		11.3825		13.0372
-99.2392		-55.1381		-46.7589		-25.7336
-55.4515		-48.071		-16.1791		6.16375
-15.6252		-2.43173		12.336		25.5494
-1.78927		7.264		15.0236		19.3789
-30.6846		-9.6312		10.8184		18.2633
-41.4387		-12.5072		7.23911		6.98201
-77.2998		-48.6069		-27.3162		8.18815
-35.0374		-22.1375		6.31784		15.4507
-13.198		-3.91103		7.2724		18.3122
-9.82918		0.0265501		7.15167		16.6532
-85.7588		-39.468		-1.70622		7.16253
-40.7904		-29.8181		-11.0315		0.181401
-89.9739		-23.7351		-21.6363		-1.30956
-68.8419		-52.3083		-21.5913		2.15709
-27.9794		-17.3044		-4.23227		8.45397
-27.0649		0.969313		9.30519		16.1482
-59.3295		-17.5101		-5.46879		9.18754
-216.575		-147.585		-77.4369		-29.6404
-53.1727		-46.2319		-11.2497		16.5526
-27.795		-15.2512		-2.73872		16.4856
-32.872		-20.713		3.6542		13.4057
-71.6042		-30.1088		-56.0175		-26.969
-75.8692		-38.8393		-28.8311		4.2733
-20.2348		-7.15511		-0.358895		10.8949
-34.4393		-6.13642		4.36594		12.7897
-53.4187		-29.3192		-17.5719		7.38389
-81.043		-44.3169		-25.7502		-14.311
-24.1143		-18.5636		-2.60458		10.78
-11.0345		-3.60694		8.78336		17.3622
-71.7352		-38.7669		-38.5856		-1.40586
-33.7518		-11.031		5.18166		15.131
-35.6031		-11.6736		6.2951		19.1687
-46.7148		-22.1484		-1.58699		6.47127
-57.5004		-10.5877		5.54144		5.98845
-36.8582		-19.5635		11.0784		19.8716
-27.8848		-13.329		0.360536		10.9999
-46.1717		-31.4332		-7.58905		5.40441
-106.075		-43.402		-23.8487		-2.08426
-37.2145		-9.10566		-0.780331		12.7272
-96.8969		-31.6747		-2.41536		5.06314
-50.7321		-19.0065		-11.449		9.19539
-48.0329		-15.8996		-30.1933		11.9356
-51.7273		-26.786		-7.31481		2.27429
-93.2742		-42.8989		12.3725		15.1909
-79.9087		-39.5848		-40.5837		6.52083
-14.6195		-3.88506		4.62795		17.9297
-21.8074		-2.18181		6.95962		17.3009
-91.3419		-21.0936		-3.70159		12.7098
-16.8785		4.85572		9.88681		15.9196
-26.1704		-14.8806		-0.227629		9.06562
-36.7917		-22.801		-4.45224		9.44847
-70.9467		-11.4282		-29.478		-1.69292
-79.0071		-28.5313		-16.1822		-6.20713
-148.243		-67.2741		-19.5758		-24.1486
-54.4624		-39.5499		-9.6454		4.30543
-40.5874		-21.2223		4.23758		13.0874
-71.2548		-47.3462		-24.9737		-17.3241
-15.6984		-1.69412		4.48431		13.5938
-56.55		-13.1846		3.31301		16.0062
-35.6371		-68.1643		-39.1271		7.73927
-15.1715		-0.0522022		7.86527		17.9943
-72.6549		-36.1978		12.1556		-19.0862
-111.451		-75.0872		-6.05584		20.367
-37.8206		-8.84982		5.85173		4.15243
-29.0469		-14.4774		0.483407		14.254
-42.202		-19.9295		-9.89625		-0.84684
-15.721		-6.20251		11.7652		16.9767
-48.0275		-22.9877		-8.9985		6.5121
-13.6569		5.07577		12.3647		18.3493
-30.8666		-9.74222		0.932827		15.8198
-19.1633		-10.2192		6.77454		11.0308
-77.0852		-53.1439		-14.6459		-1.58318
-34.4176		-19.4192		8.42431		7.47042
-24.8826		6.69017		15.2749		22.9086
-43.9024		-19.0342		-9.92046		8.42842
-71.1746		-63.4678		0.404596		14.3393
-129.817		-51.3231		-10.7374		-14.4568
-24.7775		-22.3989		-0.607668		5.08284
-54.1048		-30.906		-8.93107		3.74266
-146.91		-75.3053		-17.2211		-93.6733
-57.7971		-15.6937		7.17206		16.7026
-53.845		-19.2453		-15.3532		3.39802
-145.646		-59.5224		-46.3785		-26.5675
-134.693		-39.8029		-25.7231		-17.322
-15.5596		-5.67918		2.77067		8.77982
-26.698		-4.07013		2.30861		17.8009
-37.4753		-19.0547		-4.57062		8.90102
-19.4663		-1.35776		5.74959		17.5274
-47.9009		-39.1884		-24.5323		-8.62533
-35.7175		-9.38444		5.49301		12.9078
-25.7157		-10.3		0.731373		14.449
-23.9291		-12.023		-0.014049		13.905
-53.1479		-23.1898		-6.17552		8.26611
-30.1448		-29.4164		-6.42366		7.25494
-52.2562		-32.4532		-3.59151		18.1753
-38.4722		-14.4319		-9.7066		3.85184
-31.8043		-8.47979		1.56944		10.9692
-11.0335		3.30248		8.81349		17.5103
-43.7806		-31.8284		-15.6646		-2.37994
-50.4532		-56.2612		-22.2684		19.9616
-20.91		-16.0196		-2.22361		7.31657
-38.419		-19.278		-4.40644		7.603
-95.8387		-61.5356		-6.61291		-17.5576
-54.4213		-44.3558		-8.01058		-0.234813
-22.4285		-11.5204		0.534893		9.19342
-18.8925		-15.2079		-1.36141		11.0245
-21.9562		-11.6514		3.60771		11.087
-35.3459		-22.8927		-12.2964		1.41086
-37.6456		0.128628		9.15405		22.3455
-37.8389		-10.6751		-8.88059		5.53105
-97.2317		-57.6172		-17.834		-10.917
-74.5628		-23.406		1.23884		10.6978
-11.0212		-5.80979		5.63539		7.33954
-9.98002		-2.40058		14.517		21.9049
-50.3771		-19.7455		3.11452		15.8326
-91.3119		-39.9259		-15.7825		17.6484
-51.8844		-56.6488		-51.2316		-13.8019
-52.3071		-25.5585		-11.0671		-5.83173
-33.7079		-9.1842		7.80451		16.1076
-56.6455		-41.0281		-19.9171		-2.65478
-75.1446		-43.9583		-29.7452		-6.8303
-34.5896		-24.6369		6.47091		15.6451
-38.5814		-72.568		-38.8322		-19.8651
-18.9863		-4.63953		2.42449		11.3572
-694.484		-146.603		-51.449		-91.7234
-24.2731		-1.37177		6.03688		14.3922
-35.8543		-25.7007		-7.70193		10.4312
-73.238		-31.7469		-8.90773		0.448099
-70.2261		-15.689		-1.67388		11.6938
-58.7542		-33.8657		-18.8306		-9.75857
-140.355		-108.033		-68.663		-29.5847
-100.873		-35.8093		-31.3853		17.9478
-27.7662		2.58691		14.7106		19.603
-85.3243		-62.5181		-33.8882		-2.38693
-33.3761		-11.0842		2.85752		17.9687
-26.3738		-16.7079		-0.0839811		11.2568
-22.4545		-0.0707091		9.25183		14.0597
-27.6351		-6.66095		-0.417565		7.27312
-49.6338		-28.0414		-14.7969		6.09447
-79.3909		-48.4125		-3.80715		8.26367
-64.5529		-51.2898		-19.1258		-1.5744
-49.644		-11.5039		-2.19736		8.98651
-58.1917		-17.9269		9.37614		13.132
-44.7818		-18.0678		5.05901		19.8623
-10.3179		-3.79214		5.68355		16.183
-50.5654		-15.8253		5.52017		-21.7505
-7.59239		1.61282		8.05063		13.2677
-28.8559		-10.7585		-4.89105		9.42438
-86.6079		-25.1948		3.7795		12.597
-12.1681		-2.61256		3.04833		10.5417
-23.2759		-21.8681		2.59735		15.9286
-211.85		-44.661		-22.1203		3.37355
-57.8659		-35.266		-24.1901		-31.1983
-20.7805		-4.33254		1.94736		16.2548
-71.9475		-49.5088		6.83384		22.368
-36.7789		-11.3145		-11.8231		14.8318
-66.2352		-16.4674		-7.34484		10.6547
-98.3261		-20.2146		-21.7311		4.50801
-18.9625		-6.2779		0.569989		18.2831
-8.80771		1.05601		10.8673		19.5137
-22.8213		-11.3187		4.47183		13.9976
-79.6249		-34.8797		-26.2372		-19.9653
-24.1913		-3.00263		4.56062		15.7661
-20.9229		-13.8147		5.61328		17.6825
-22.3805		-11.5097		4.11305		16.4083
-58.2105		-24.9203		-24.3329		-2.82276
-23.3269		4.73695		11.8922		19.7131
-27.5502		-4.92814		1.60736		9.74302
-36.1745		-12.8876		2.96818		15.9096
-39.1436		-23.9118		0.880262		15.5493
-60.9088		-41.9766		-22.7324		-0.0620969
-45.8252		-21.4403		-13.5372		-1.66138
-42.2737		-19.314		-6.95559		7.77014
-53.4111		-41.5686		-5.53602		7.89914
-97.5874		-124.285		-28.0637		-10.8261
-67.7521		-23.8876		-7.35985		13.5649
-192.363		-98.7582		-0.0687598		-15.4115
-54.9969		0.424638		-15.0645		-5.52882
-38.6758		-18.9486		-6.9386		7.60479
-29.1961		-4.26428		-1.86241		8.71627
-35.023		-10.6475		0.685109		9.35659
-14.2512		-12.4925		5.32102		23.1525
-44.7732		-60.4611		-19.2014		-2.632
-19.3414		-9.62256		4.74006		10.1465
-50.3552		-34.5327		-13.3577		1.7976
-52.1189		-28.8205		-1.68572		21.1601
-28.005		-13.8956		1.80073		11.0206
-30.3894		-7.83247		2.33461		9.27052
-82.4062		-30.9435		-4.74948		7.73555
-9.40932		2.71962		7.1163		20.6658
-22.2034		-3.68507		3.62336		13.4961
-29.6349		-2.70265		8.53823		17.4273
-62.8394		-39.6744		-25.9508		-14.8081
-25.3816		-12.9831		-0.259951		13.4629
-22.5891		-9.04447		-0.556824		11.1954
-54.2387		-31.914		-24.2568		-4.70807
-13.4907		-4.30779		6.76073		12.8089
-49.6705		-9.35135		-5.83743		2.59299
-65.53		-43.6009		-11.9598		0.66054
-120.641		-69.492		-26.9435		-4.62004
-18.7815		-13.9287		2.56852		14.5939
-82.7113		-20.6643		-5.74946		6.87859
-41.139		-7.82975		2.92508		11.8627
-32.1847		-15.0864		-4.73773		8.94238
-17.4152		-5.60982		4.2479		12.1437
-42.3417		-65.3003		-46.2381		-9.42807
-18.4585		-1.96817		7.37441		7.78783
-35.129		-12.5109		1.66189		12.9225
-48.5762		-35.8644		-13.9927		5.46936
-51.0949		-14.9023		15.4136		15.7168
-14.7642		-9.40255		1.93756		11.5919
-141.133		-79.1907		-6.30909		-6.16335
-19.884		4.27375		-3.23992		15.5757
-28.5883		-27.6683		-2.04833		18.367
-73.0489		-32.9247		1.18665		-3.11454
-164.048		-55.2604		-48.167		-33.9114
-40.0317		-24.965		0.458413		11.7962
-16.1305		-1.95838		8.7301		19.295
-45.9896		-17.4579		6.29178		9.33077
-56.9211		-30.6159		-6.1989		5.18846
-31.1989		-13.2282		3.55394		11.5256
-82.4018		-49.5868		-21.0362		4.40691
-163.678		-139.641		-35.5479		-18.6739
-23.0637		-7.97257		2.60279		13.7352
-47.8241		-25.3954		-5.67093		3.19299
-16.923		6.835		11.8949		24.1827
-20.2315		2.56984		10.6842		12.6962
-64.6801		-41.4162		-15.1779		8.07407
-97.8437		-28.2848		-6.48824		9.90703
-41.9388		-18.7573		-21.1807		-12.193
-17.7568		-9.74397		10.3226		24.1137
-68.7011		-21.4497		-22.1836		5.28137
-7.96687		0.164865		11.3365		12.1711
-33.42		-14.0611		-2.99662		18.1973
-64.6687		-41.1415		-29.6425		-1.20544
-85.2935		-46.2509		-1.15415		7.11614
-34.9546		-18.0889		-0.0344438		14.6881
-32.9017		-0.554569		8.61829		22.9753
-33.3948		-7.26492		6.36738		13.3689
-65.3386		-17.2571		0.327652		17.63
-35.4494		-14.1098		-6.2818		6.56162
-77.2905		-49.1299		-36.5339		-5.41493
-27.8337		-8.43361		4.34511		15.4857
-92.2265		-34.8247		-2.9298		-12.8335
-20.5563		-9.43567		-0.51058		7.25481
-45.8439		-22.036		-8.21097		2.04802
-65.6221		-38.1409		0.993765		19.4377
-13.372		8.04776		15.3344		19.7908
-87.0348		-72.2981		-10.4918		-10.5716
-38.2067		-6.28145		6.95778		13.8188
-14.0574		-0.226771		6.02127		21.253
-36.3849		-44.6081		-10.0338		12.7965
-51.9192		-18.7127		-25.0014		-0.718977
-40.6749		-10.7152		-0.48215		8.30355
-22.2616		-5.3033		2.3357		13.7999
-21.1179		-12.5336		3.14097		15.7213
-41.2543		-10.2599		11.3481		17.5772
-67.4022		-52.0293		-4.08965		9.23894
-42.1533		-4.92525		-9.60831		7.40566
-81.0503		-21.3352		-5.68265		4.08595
-19.072		-9.39932		5.7681		10.7833
-47.0602		-34.6902		-18.6043		2.03296
-26.617		-20.5646		-5.50033		6.61901
-60.0524		-29.3026		-15.5588		9.87547
-29.9001		-8.94394		8.90161		17.7938
-26.6678		-4.1379		11.0533		15.243
-107.94		-82.9888		-34.0674		-15.6974
-68.4883		-40.6188		-13.1412		1.62817
-26.4002		-17.1029		5.10915		20.0236
-79.2331		-42.9468		-9.45681		6.4862
-25.7857		-38.7777		5.98693		-7.18055
-43.8259		-29.9758		-11.875		-1.58721
-17.7727		-6.59937		5.67087		11.5446
-50.449		-28.1802		-4.33471		10.2914
-32.6175		-22.9647		3.41003		10.8857
-50.5851		-22.3648		-7.75482		5.49955
-29.2364		-22.1665		-17.5723		12.6163
-17.0856		-6.26776		4.8817		12.8398
-64.6444		-38.2059		-7.51598		0.339691
-40.5957		-37.8671		-14.3544		1.52049
-281.992		-60.0989		-26.6157		-7.30443
-55.871		-31.6992		-7.10114		3.23231
-43.7704		-13.2871		-9.52464		16.8148
-22.1913		-10.7674		-2.08607		4.72936
-39.462		-20.3712		-0.517102		10.1912
-12.3719		-5.34211		6.14057		14.219
-37.2134		-23.9587		-5.23946		3.7536
-29.9715		-2.19812		8.17505		17.3968
-59.6643		-38.9619		-17.6439		-2.42238
-20.733		-9.79645		7.69866		18.7982
-29.7605		-21.4245		-5.18049		2.01153
-8.38988		-10.3551		12.7385		18.3691
-80.1187		2.91364		22.0475		26.592
-43.2397		-21.2924		-3.69259		8.71272
-12.1017		-2.88883		8.45165		15.1401
-2.68557		-0.503924		7.92709		16.3491
-16.0187		1.16775		8.3013		18.8342
-364.845		-61.7141		-95.2072		-30.911
-17.8496		-7.5502		4.64439		16.2903
-33.5612		-7.67902		-2.92404		12.5217
-56.6424		-26.4284		1.61459		16.4111
-17.7556		-9.6354		6.44913		15.2755
-70.8181		-13.0317		-5.55592		13.3053
-39.7421		-20.6562		-1.91092		10.8034
-41.8802		-14.3599		3.06601		15.178
-35.0587		-18.7652		1.57626		-6.07327
-16.5321		-6.556		8.83199		10.2325
-13.9586		-13.2819		3.72684		14.7534
-64.3565		-38.0313		-26.3969		6.37187
-64.4535		-43.3299		4.1645		10.4932
-41.0613		-12.0522		-6.20686		13.5867
-101.914		-68.5541		-50.7579		-1.84593
-47.8892		-29.1166		-14.7735		11.5141
-17.6445		-9.73185		11.6427		18.2101
-28.2281		-8.30404		-1.25919		9.43201
-53.4885		-29.2764		-15.5344		7.2193
-64.3898		-15.352		-4.13871		1.95076
-34.4971		-7.59591		-2.80741		14.4101
-46.831		-10.5801		2.07792		11.7155
-44.9471		-11.318		-3.46468		14.2167
-28.235		2.93455		12.2935		16.9841
-18.3745		0.752084		6.52046		13.6346
-25.9944		-16.0483		5.8323		15.1841
-5.8586		-1.02128		6.0932		10.5924
-42.9218		-6.03065		4.58991		15.3227
-42.9503		-19.1497		-13.1078		2.3818
-98.6804		-8.0919		5.02807		17.2469
-84.8982		-18.471		-6.72458		14.2073
-50.2111		-32.8186		-11.4312		5.2
-14.7719		-7.7762		1.37712		13.7247
-66.1813		-40.3264		-39.3338		7.34242
-33.7716		-17.485		-6.59565		6.67564
-53.6718		-34.3371		-6.54611		0.934856
-54.4142		-48.5331		-4.36401		2.04193
-44.553		-10.3918		2.04806		17.3584
-72.5654		-41.294		-17.0725		-4.49769
-6.76624		-4.91632		6.38419		10.5373
-49.1483		-45.2267		-30.2765		-14.7511
-424.246		-73.3975		-48.5995		1.50236
-58.1728		-12.5185		3.91003		8.20607
-27.2618		-11.5338		3.55538		14.5893
-189.06		-90.545		-36.4068		-4.64035
-77.4076		-47.296		-14.7113		-35.1724
-74.8634		-31.0515		-9.9343		0.951619
-29.75		-2.5638		1.56715		17.2611
-349.887		-116.918		-58.9143		-10.7294
-12.9274		-2.18125		11.041		15.1214
-27.5969		-13.4853		-5.40405		12.3509
-40.6335		-45.1858		-3.77954		11.7802
-36.0509		-14.7225		-8.90776		2.97536
-22.3875		-7.15245		-4.07769		1.71383
-28.6964		-16.3751		-4.45176		5.36102
-67.3944		-68.632		-20.6953		16.891
-15.9279		-0.752289		6.35698		7.36599
-20.4418		-6.11767		-2.17318		8.70256
-83.0047		-65.1587		-1.38966		-20.6269
-27.1148		-6.53679		-6.34974		24.6824
-86.3933		-65.2824		13.3375		2.30256
-49.2698		-28.5418		-22.6429		-13.5074
-22.2663		-5.26089		5.15617		12.1242
-16.6149		-2.9733		5.81646		13.1048
-19.3624		-4.56231		4.49185		11.4079
-25.8263		-18.8892		-4.62593		17.9524
-93.4147		-77.2291		-27.776		-3.6401
-17.2241		-10.8308		8.04131		16.7086
-23.5418		-9.56051		0.647682		9.94722
-209.599		-47.2486		-35.4719		9.42155
-19.8617		-2.72995		0.227646		16.9601
-38.6233		-17.2487		4.12768		17.133
-54.3916		-19.3561		-16.0207		6.37574
-45.8844		-30.2904		-1.29686		13.2661
-27.8897		-17.0622		-9.50014		6.72356
-53.4985		-23.8824		-9.86647		7.80496
-10.3171		-4.3405		11.737		15.4514
-72.4689		-46.6298		-5.23531		1.84354
-18.7441		-7.42631		6.8787		10.9534
-90.7054		-62.8735		-48.2765		-7.71326
-32.8422		-15.5797		2.63706		8.3214
-41.8227		-12.5574		0.735373		18.0742
-108.397		-69.3653		-46.6632		-11.407
-21.7959		0.152326		6.63991		17.3323
-99.5946		-41.1654		-32.3639		-10.3725
-41.6255		-33.9394		-9.22477		-4.97103
-77.6456		-40.9481		-22.0748		-5.63901
-17.2319		-2.59762		4.37814		13.5417
-40.2048		-24.6387		-10.206		12.8734
-51.2743		-22.101		4.29188		13.7319
-25.8114		-9.45423		-9.49703		6.50337
-42.8291		-15.8532		-3.86812		12.7013
-41.6076		-27.8586		1.2635		8.27875
-47.5626		-44.9967		-23.6487		-18.1516
-95.2378		-54.5639		-34.4952		-27.8553
-134.925		-67.6508		-30.2091		3.17791
-50.9336		-16.8678		-5.1063		8.32125
-34.281		-17.7598		-2.46928		8.04299
-66.8119		-18.6493		-27.7969		-15.861
-44.9907		-24.6399		-6.34926		12.6329
-82.0797		-55.7627		-27.9245		-14.8768
-10.8194		-2.85357		5.38436		14.1434
-41.3772		-19.294		-11.4339		9.54465
-67.8858		-32.1224		-18.3497		11.5669
-46.5924		-24.4642		-0.477936		16.611
-15.3658		-11.2593		2.08259		10.9018
-54.277		-35.0594		-10.6647		7.31057
-7.56775		-1.76376		4.90681		12.7327
-28.9443		-11.1924		-2.4744		12.3869
-27.2961		-8.12917		-1.06149		9.07307
-87.7108		-62.6104		-6.43682		-19.4696
-73.3546		-35.2274		-28.2259		-24.443
-40.3312		-27.4398		-12.0388		4.836
-31.7644		-14.9888		1.39613		10.3102
-60.7753		-19.6102		2.44842		20.2394
-32.2689		-14.8694		-5.22007		7.40414
-102.33		-19.0171		4.21576		21.4979
-20.5666		-4.94563		7.69604		20.3563
-58.2206		-2.39178		9.46322		17.9896
-64.6412		-55.8952		0.967248		14.8053
-54.2062		-7.97283		-10.7304		3.78126
-119.279		-54.4833		5.72447		20.7857
-32.1172		-22.1089		-6.63401		4.89202
-11.7903		-2.73674		2.64173		10.7523
-45.925		-16.2991		-8.41659		7.64656
-25.5166		-8.0605		6.96877		14.5115
-53.8324		-22.4953		6.11374		14.1868
-27.6974		3.32566		5.94189		19.3721
-15.8448		-4.99981		8.2246		13.5814
-60.0809		-16.5499		-2.9135		13.2993
-39.0605		-28.9998		-9.37614		18.2108
-11.9982		-0.291215		10.5117		15.3341
-47.665		-35.0049		-22.4147		-1.6358
-67.2806		-34.0134		-15.3078		3.78721
-98.9139		-59.3559		-37.7949		19.221
-21.4393		-2.3612		8.65242		17.674
-51.3266		-30.0034		-11.5777		-1.14381
-38.2982		-25.2168		-8.70543		2.25491
-46.0725		-18.7322		-12.6705		10.929
-24.694		-6.28022		-1.47455		14.1141
-49.8903		-19.4927		-4.31245		19.0802
-260.168		-58.8372		-25.285		21.432
-42.2929		-22.5339		-17.573		5.30035
-104.483		-16.1318		8.05061		4.97215
-71.7624		-39.5871		-15.3949		13.905
-196.179		-61.0395		-17.5243		14.7706
-10.1605		-0.0436658		9.40914		19.3674
-67.09		-18.0146		4.00124		18.6045
-28.5763		-14.1306		0.824477		11.9241
-58.7596		-43.7476		-7.80383		10.1873
-80.3028		-38.2537		-27.6953		15.0742
-35.7422		-18.6683		-3.36576		7.82335
-17.5453		0.823206		7.01396		12.5167
-44.3335		-17.2635		-0.698599		13.6013
-49.9116		-20.8781		1.26456		12.8066
-8.4787		-1.79253		10.9977		12.6416
-10.6751		-6.09375		3.06484		12.4093
-54.7134		-30.7198		-17.6959		-10.7255
-38.8312		-17.9695		-10.295		3.01274
-97.5463		-29.995		-7.64561		5.18569
-194.954		-45.2974		-21.405		2.14705
-35.4383		-33.0615		-7.51591		5.33895
-27.1971		-13.7494		-1.15326		8.39992
-33.819		-34.5285		4.88647		18.8819
-70.7145		-18.4674		-0.294558		13.7583
-26.9274		-10.1971		4.24673		7.14993
-38.2737		-27.1939		-8.94592		9.06383
-15.8223		-0.57916		10.3825		12.1872
-21.6016		-6.80651		-11.2535		3.37714
-55.596		-34.1773		9.24768		18.5622
-84.6667		-27.8876		-14.2865		19.5425
-24.6757		-15.8857		-0.521341		8.34539
-35.409		-31.942		-7.75923		3.80052
-16.3123		1.55269		4.36904		10.0825
-73.0718		-56.2491		-17.759		-1.47968
-34.8075		-50.6079		-38.639		-25.1679
-32.5556		-15.1737		-0.345931		7.46998
-85.2939		-10.5631		5.02738		15.9218
-55.1644		-21.3345		-14.0815		8.8423
-44.3536		-35.1089		-24.5574		6.95708
-111.006		-26.8985		-1.04275		13.6819
-75.6671		-13.7674		-1.42903		8.78676
-43.5461		-23.2526		4.70034		9.72692
-17.2627		-15.3027		12.6461		23.3445
-73.2119		-3.71091		3.10193		8.69529
-13.9381		2.76511		10.8969		14.345
-16.5582		-2.50848		4.27414		15.7186
-67.3945		-49.3773		4.36041		7.73274
-24.5129		-0.555112		8.93971		16.6975
-29.0173		-6.32453		-0.189238		13.0314
-53.3975		-39.167		-14.9379		2.21113
-34.7094		-11.7867		1.26066		8.23981
-233.214		-84.6673		-35.3003		5.67786
-38.4194		-19.8192		-7.93082		-8.36141
-61.2751		-31.06		-5.77685		16.0617
-50.4306		-59.2743		-15.6162		-8.83188
-17.5276		-8.89587		7.56922		11.7343
-26.5323		-6.26426		-5.24185		9.00495
-22.7664		-1.66948		4.77266		16.5818
-14.7982		1.57952		13.2831		17.9434
-25.3097		-8.45843		2.68926		14.3399
-38.4502		-15.8719		-15.2968		6.04303
-101.441		-5.53344		-36.1253		0.673329
-31.4706		-18.2591		-0.929748		8.47856
-62.3905		-34.1578		-9.49644		5.37725
-89.8222		-41.6808		-19.8912		6.69288
-45.3761		-11.7192		-17.922		-18.3567
-56.1058		-25.3445		-1.76208		3.22843
-44.8108		-33.0241		-26.8543		-15.0848
-46.9285		-26.1521		-7.52298		9.63904
-28.7544		-8.88744		5.05696		10.4674
-53.0423		-16.0206		8.9523		14.8945
-51.087		-33.6		-18.2464		-3.74597
-28.7976		-7.5904		6.77877		20.2258
-50.3629		-26.5093		-7.93789		11.4032
-53.9591		-44.2264		-6.90909		9.27354
-88.4301		-56.3469		-45.7783		-15.0192
-63.9754		-15.7976		2.42049		16.3661
-13.3959		-1.42968		7.27733		15.8813
-34.6095		-13.5373		0.373169		11.0853
-79.8494		-35.8673		-31.9565		6.1882
-17.6336		-10.5277		0.609075		7.67811
-55.5331		-34.1021		-19.2032		1.01395
-41.8331		-10.6143		5.21235		9.80609
-26.1656		-13.1491		8.46612		15.9092
-77.2507		-58.7994		-22.8406		3.5157
-18.3198		-3.17569		9.86939		18.5216
-64.7741		-29.307		-11.1358		-1.9002
-8.09753		-10.189		4.56461		16.5229
-30.9928		-31.6877		-15.2489		-11.1406
-24.3862		-21.77		3.44054		12.0015
-28.1391		-9.30682		11.7206		23.5918
-30.7096		-14.2488		1.65326		7.53086
-115.861		-30.7203		5.56441		15.5164
-74.2709		-30.0929		-20.1187		-8.02726
-39.0322		-27.2086		-2.01276		16.7002
-61.5627		-25.7717		-31.9265		-4.65527
-43.106		-19.5357		-5.45303		6.56899
-13.6147		-5.37481		4.25347		14.3062
-62.6682		-28.8855		-8.97222		3.66343
-99.7531		-51.1346		-33.9072		-8.35332
-103.613		-22.7495		-10.652		19.7253
-18.9565		-10.371		7.59651		17.296
-24.3681		-2.16246		8.14274		17.798
-703.714		-323.701		-42.3567		-0.477747
-152.014		-13.7976		-2.68059		2.62168
-28.9312		-1.33538		7.51792		10.8789
-28.6858		-18.076		8.85067		12.0266
-21.659		-14.9772		7.02408		16.3153
-17.462		-9.89662		4.90436		14.3641
-41.7621		-31.1973		4.0611		-6.26151
-14.8047		-9.79947		8.04582		13.307
-38.1392		-22.6722		-3.88756		8.04395
-36.1469		3.28109		5.43575		27.6231
-51.7936		-15.683		7.28171		13.2463
-30.5465		-13.8987		3.96794		15.8051
-185.791		-88.5395		-18.7407		-23.8379
-24.6312		-3.41537		3.87704		9.83943
-38.9234		-22.5048		-7.15774		8.0814
-31.2685		-2.2758		11.0758		15.1447
-51.4159		-23.9544		-7.67331		13.6256
-27.8122		1.72615		10.8066		17.2008
-134.118		-62.695		-16.641		-5.37337
-35.2243		-22.3393		-8.77066		-8.6857
-76.9795		-60.3096		-40.8225		-12.4542
-22.0418		-3.66747		5.48859		16.4521
-45.2523		-18.6731		-8.15878		10.6182
-49.3944		-28.4144		-10.7068		7.63978
-40.767		-1.8054		6.09939		20.8005
-33.3907		-9.67286		1.83261		18.6689
-92.1221		-36.0589		5.95625		7.64881
-39.2786		-31.3713		6.0216		11.8284
-67.0726		-31.7997		-6.62228		20.7709
-16.1783		-10.8832		6.81478		18.4681
-36.0742		-18.8877		-5.17156		9.05638
-231.945		-56.1426		-6.0963		8.28713
-108.597		-11.616		-4.75796		8.38643
-39.1761		-10.9464		8.36321		15.4888
-13.185		0.372973		3.69713		13.5319
-24.5001		-6.13705		2.51465		13.4295
-51.6851		-24.2299		2.45037		5.75566
-9.451		-4.86362		6.08915		16.1063
-92.3021		-49.9869		-31.4057		-11.2095
-57.3128		-20.6335		10.1994		15.2885
-29.9011		-12.348		-4.16202		9.22328
-47.5536		-25.965		0.460951		10.0974
-49.3033		-32.6915		-20.8945		0.976729
-221.16		-52.8709		-31.8197		-21.9734
-65.3082		-38.683		-18.2782		-15.2331
-13.1707		4.26842		9.00936		14.8157
-26.048		-9.27876		-8.46051		9.8478
-10.8138		-1.628		9.74844		16.4832
-20.2953		-6.63941		7.62746		12.8707
-22.5253		-2.04821		7.78594		12.8112
-82.3985		-58.7561		-32.0255		-5.27355
-27.1735		-7.08697		6.64173		15.1802
-29.2175		0.589555		7.69406		16.9855
-9.9444		-6.95905		4.0797		15.1712
-35.5164		-6.1152		9.83535		16.3054
-13.9693		-9.48976		8.97912		17.9661
-52.6321		-3.95574		4.28532		14.9387
-53.6801		-56.5907		-29.3024		-18.8093
-49.6339		-34.2279		-21.188		9.83665
-75.3833		-44.3101		-20.1135		0.652333
-36.5591		-13.8217		-1.4049		12.6631
-61.2615		-18.1722		-33.8851		7.76989
-34.0167		-18.7353		0.798608		8.66936
-46.107		-26.5307		-9.59908		4.19452
-77.4217		-22.8387		-5.06521		8.72032
-28.8568		-19.5258		-2.98312		14.0232
-87.7352		-15.0532		6.38888		12.4039
-66.099		-31.373		-9.00394		-12.261
-78.8662		-59.7823		-11.7977		17.5807
-64.3057		-22.5243		-7.40965		11.1965
-41.7724		-33.4011		-18.5322		-12.7152
-4.33744		-0.184449		10.0595		18.5458
-40.6752		-2.28832		-7.90996		5.25087
-18.8117		-8.92541		2.61897		16.1262
-43.1513		-27.4965		-0.944933		16.4654
-92.6907		-58.2651		-7.21027		-2.54928
-48.5943		-21.896		0.328984		21.4067
-16.0069		-15.1788		3.50638		10.3699
-46.2311		-14.1955		12.5328		17.206
-268.488		-222.635		-60.5414		-3.4609
-44.342		-17.8636		4.31679		10.3809
-38.068		1.25198		10.3464		24.0829
-31.2159		-8.22258		-4.82634		10.8647

## Sheet: Fig3
Density function with various α
vector0:		vector1:		vector3:		vector5:		vectorc:
-6.77537		-6.08492		-4.85543		-3.9328		-3.35896
42.888		7.95886		-44.2432		-70.2822		-87.5773
-10.8793		-9.9572		-9.06613		-8.3918		-6.25636
0.441383		1.20342		2.63072		3.63603		4.26716
-7.60002		-8.55914		-10.2104		-11.3509		-12.0132
4.85883		5.75175		7.38365		8.55701		8.84847
50.141		-5.55701		-9.68401		-12.9937		-15.4024
6.72342		7.1016		8.04094		8.81593		9.30007
5.73157		6.28734		7.24075		7.8773		8.73723
7.6939		8.7763		10.4639		11.3153		12.0692
-11.9313		-11.592		-10.4118		-9.83982		-9.70351
4.1951		4.6319		5.83048		6.78361		7.35204
3.46689		4.24909		5.1893		6.22358		6.82798
1.99721		2.59179		3.86163		4.7724		6.19701
-22.5456		-22.3868		-21.6245		-21.0093		-20.6105
8.31663		-1.6096		-33.749		-38.3177		-42.2273
-0.508441		0.124772		0.709514		1.31043		2.05073
6.69821		7.37235		8.51605		9.34714		9.78975
0.23552		0.0260706		-1.07311		-3.23074		-1.64623
-2.44641		-1.62955		-0.182696		0.837246		1.43756
11.1601		-10.7804		-44.2946		-74.5401		-87.4559
8.53079		9.24564		10.7589		11.6982		12.2891
-18.7579		-16.824		-14.4843		-18.7409		-21.6524
3.65039		4.35076		5.66917		6.65891		7.27404
-0.433827		-0.00706289		0.800642		1.36583		1.76829
-4.98171		-4.20269		-2.81548		0.272057		0.868906
-3.42473		-2.70021		-1.41891		-0.572187		0.0180769
8.27997		8.87935		10.0083		10.8422		11.3079
2.5152		3.25497		4.58108		5.71691		6.43523
10.2895		10.7282		11.5196		12.0939		12.4442
-17.4202		-16.634		-15.2686		-14.3191		-14.0064
-8.06667		-7.33852		-6.03909		-5.06362		-4.47406
-9.6141		-9.01525		-7.88628		-7.02465		-6.4639
-6.99714		-6.24106		-4.80811		-3.74489		-3.10578
61.659		-25.2112		-118.54		-146.449		-236.132
-7.86905		-7.14864		-5.75199		-4.7323		-4.11392
-7.44989		-6.62486		-5.45152		-4.75391		-3.40316
1.4398		2.11751		3.37906		4.35857		5.48229
2.3358		3.26581		4.96877		6.42384		7.3546
-12.0063		-11.1182		-9.21674		-8.37751		-7.79538
-15.6883		-15.3081		-14.1832		-13.2574		-12.5596
2.82448		3.49354		4.74253		5.6355		6.17519
-5.0431		-4.29964		-2.91183		-2.07756		-1.40068
5.89219		6.58559		8.395		9.16601		9.65635
9.12497		9.77152		12.2024		12.6875		13.253
-7.27287		-7.02683		-5.84462		-4.69032		-4.28541
-1.46371		-4.02211		-11.104		-17.6881		-15.5031
-7.70185		-6.87663		-5.40348		-4.30101		-3.62237
1.41237		2.11792		3.33889		4.23054		4.77569
5.07868		6.02118		7.60225		8.46112		8.78612
-7.10293		-7.38372		-7.82589		-8.09578		-8.23688
2.64234		3.30643		4.4791		5.35878		5.86559
-6.19624		-5.02361		-2.81166		-2.04186		-1.50816
-3.05956		-2.31685		-1.02278		-0.0285444		0.582123
2.31773		3.00345		4.28054		5.13631		5.73767
7.89747		8.5804		9.79467		10.8674		11.5877
-18.4554		-17.7988		-16.58		-15.6573		-15.0737
0.450245		1.23967		2.6113		3.65799		4.32654
-21.5805		-21.0058		-20.1066		-19.4938		-18.8936
-25.4107		-26.0296		-26.4959		-27.0251		-27.3032
1.94755		2.75066		4.33387		5.5148		6.10744
-26.0958		-27.1135		-30.2924		-33.148		-31.3482
0.913304		1.42734		2.36626		3.08421		3.53879
0.168728		0.58864		1.49079		1.83904		3.44654
-5.87763		-4.58807		-2.95744		-1.3674		-0.516031
24.5718		7.47598		-6.93903		-23.2095		-31.4261
1.29385		1.89055		2.13629		2.49123		3.44577
-4.73591		-3.73582		-3.00281		-1.93191		-1.22274
-2.84828		-2.14746		-0.583242		0.298016		0.857068
7.50986		8.10858		9.20674		10.0098		10.5064
15.0762		-11.3219		-47.9111		-66.1226		-79.1311
11.9941		-2.64286		-26.8813		-41.3943		-70.8528
-2.20648		-1.82032		-1.36095		-1.4139		-0.0178448
10.6627		11.4689		12.827		13.8166		14.3994
-3.41837		-2.69416		-1.54497		-0.494541		0.0435528
-38.874		-39.2463		-40.0271		-41.4391		-40.1876
-19.134		-19.1925		-19.4533		-19.9738		-18.7213
-32.9214		-33.1422		-33.8811		-34.9223		-33.7009
-17.5046		-17.7322		-18.3781		-19.1922		-18.8914
0.584718		1.19936		2.45835		3.76053		4.57644
-23.3269		-23.3005		-23.4524		-23.5261		-22.7486
-8.28141		-7.75611		-6.83863		-6.15		-5.72565
-24.7903		-24.8745		-24.8419		-25.1537		-24.8176
59.6553		44.4599		-14.6581		-28.628		-30.0137
8.23446		8.67316		9.48228		10.0601		10.3958
-4.30191		-3.41049		-1.40909		-0.259252		0.436136
3.5885		4.24053		5.38807		6.26382		6.75982
-8.95661		-8.27022		-6.88643		-6.516		-5.59539
-10.2218		-9.48305		-8.03637		-6.98136		-6.35296
10.2477		10.7489		11.6159		12.2589		12.6462
2.32195		2.92875		4.0215		4.80137		5.28519
2.10868		3.66195		5.96035		7.44826		8.38897
0.840495		-0.119021		-2.69717		-7.83419		-8.74537
7.37166		7.95135		9.63646		10.8435		11.5655
4.07419		4.51086		5.20828		5.5226		7.50822
-15.4137		-14.6144		-14.9348		-17.366		-12.2466
4.05681		4.84404		6.16415		7.06796		7.63191
7.39248		8.16273		9.56798		10.5787		11.2117
6.16467		6.85491		7.73435		8.53878		9.03825
-3.20301		-2.71511		-2.15937		-1.51782		-1.06376
4.48642		4.94288		6.05018		6.96599		7.48682
-25.6854		-25.9355		-26.3193		-26.5436		-26.6558
-11.3514		-10.7832		-9.66417		-8.71175		-6.43656
-36.3478		-36.9122		-37.8416		-38.447		-38.7823
-13.5584		-12.7679		-11.2909		-10.6009		-10.5297
-9.66155		-9.74179		-9.83249		-9.85398		-9.84824
-1.23661		-0.151182		1.90663		3.27198		3.98294
4.08363		6.58276		7.78893		8.66386		9.19222
-9.20067		-8.77861		-7.94615		-7.43907		-6.71313
5.64223		6.31211		7.10963		7.62776		7.94296
-6.89881		-5.24082		-4.09048		-3.17215		-2.42812
40.4948		26.3426		-0.318001		-50.5842		-52.3131
-17.4133		-18.4121		-20.3085		-22.1291		-22.5267
-3.52528		-2.93799		-2.32022		-1.82812		-1.33276
51.4826		33.5964		-13.7292		-24.7069		-54.2438
-1.94456		-0.803675		1.99035		4.79487		5.6591
52.1019		30.161		-13.0949		-50.6892		-81.5971
2.74045		3.18065		4.50159		6.04627		6.52508
-0.18319		0.666215		2.15754		3.27704		3.94884
-27.788		-27.7382		-27.7372		-27.4583		-27.2791
9.54075		10.2127		11.6926		12.5733		13.8405
-9.47449		-10.5203		-13.6143		-19.1973		-16.8828
-9.63223		-9.91528		-10.3592		-10.6283		-10.7681
3.33203		3.95976		4.83897		5.45951		5.83568
-0.343183		0.265217		1.37841		2.19412		2.69582
-14.4562		-14.6651		-14.9799		-15.1583		-15.2446
8.85961		9.52477		10.693		11.5323		12.0534
-5.00067		-4.17761		-2.74103		-1.49194		-0.820817
6.16183		6.82141		8.05772		8.93816		9.45027
0.0472776		0.904587		2.51441		3.64824		4.3449
5.64597		6.17525		7.28861		8.13277		8.62732
-6.26675		-5.52561		-4.17858		-3.18963		-2.5831
3.09334		3.82798		5.01662		5.33355		5.53586
-1.12559		-0.36935		0.979085		2.00502		2.62695
9.07245		9.69552		10.8126		11.6308		12.1425
9.28313		9.99469		11.6988		12.1871		12.4852
43.6343		3.25761		-38.9203		-44.895		-50.4348
-2.92241		-2.26827		-1.10688		-0.242506		0.284397
-11.5277		-10.8726		-10.9211		-10.9092		-10.8823
37.9834		22.1175		-6.66166		-20.7081		-45.5657
-5.18627		-4.47495		-3.26552		-2.3933		-1.83341
-12.3428		-12.472		-12.6428		-12.7162		-12.7391
-15.9514		-15.2051		-13.8706		-13.7907		-13.6803
4.83925		5.34363		6.22361		6.86777		7.26589
48.0233		33.4477		9.89158		-38.7108		-60.8027
-13.7773		-13.3595		-12.661		-12.0708		-11.6832
-15.0527		-14.6886		-16.07		-21.1458		-17.1708
-35.0892		-34.5199		-36.8681		-41.0788		-38.2126
-4.44698		-3.82578		-1.80221		-1.39163		-1.47883
-3.48292		-2.55698		-1.33946		-0.00320399		0.799808
0.441648		1.03295		2.14407		3.0107		3.54186
-18.3484		-17.1613		-14.3209		-14.3224		-13.2018
7.09828		7.50031		8.22587		8.75678		9.07853
-0.189613		0.700906		2.29687		3.47212		4.68909
5.52236		6.50409		8.68621		10.1945		11.0954
-32.6712		-32.9138		-33.2786		-33.4848		-33.5843
-35.232		-35.3037		-35.4878		-35.6198		-35.3146
-3.34689		-2.67401		-1.46322		-0.566072		0.00118382
-17.4732		-17.6517		-17.9147		-18.0579		-18.1241
53.0972		-43.4288		-148.547		-182.436		-210.815
-7.92401		-6.90542		-5.50383		-4.11643		-3.25794
-15.832		-15.0858		-13.3622		-12.2306		-11.5426
4.86221		5.55755		6.67169		7.69333		8.32704
-15.3067		-14.6		-13.2828		-12.2306		-11.567
22.2391		0.174079		-47.2003		-53.9856		-63.3898
56.084		33.7115		-0.12589		-18.9861		-44.3976
-4.47078		-3.80813		-2.56294		-1.66176		-1.09608
-10.234		-9.18379		-7.44491		-6.42453		-5.83363
2.36664		3.33123		5.08073		6.33397		7.08605
4.94285		5.50619		6.45339		7.09506		7.43308
3.34045		4.64794		6.61767		7.3997		8.17189
-6.38938		-5.26054		-3.34675		-2.21744		-1.53572
-11.6987		-10.9472		-17.3144		-18.9294		-15.7895
-13.4975		-12.5993		-11.0078		-10.1471		-9.52541
-4.56967		-4.03049		-2.69885		-1.68893		-0.906646
-31.4539		-31.8656		-32.5218		-32.93		-33.1474
-4.85866		-4.08118		-2.74958		-1.72027		-1.10779
0.128101		0.967146		2.46263		3.47717		4.16373
65.9983		42.6225		10.2337		-32.6411		-64.0694
-0.122482		0.688073		2.12989		3.17336		3.80311
0.724877		1.1825		2.02494		2.47815		3.14788
4.65876		5.71171		7.49363		8.74133		9.87762
-1.14415		-0.349473		1.18167		2.49363		3.41891
4.49685		5.19036		6.79357		7.72512		8.28089
5.50516		6.22163		7.4799		8.38598		8.92632
-23.7543		-24.1613		-24.8179		-25.2334		-25.4579
46.5765		27.582		-2.22546		-28.0111		-70.832
1.23678		1.72749		2.99406		3.90357		4.44088
28.4192		11.9032		-14.4902		-32.9023		-56.4558
2.18767		-24.0626		-62.9036		-82.2998		-93.21
-7.56426		-6.67557		-5.36997		-4.42842		-3.74458
-4.01014		-4.12987		-3.72357		-3.90533		-4.01039
-18.1888		-17.8975		-18.0658		-18.1901		-18.0997
-1.70469		-0.957597		0.742585		1.74537		2.34357
-4.0678		-3.28394		-1.69599		-0.681935		-0.0856727
-6.69214		-7.47188		-10.1754		-11.7857		-7.14208
-13.7751		-12.8282		-10.7737		-9.91947		-8.56644
6.13161		6.87934		8.07078		9.90391		10.3823
2.99188		3.58136		4.65567		5.4331		5.91664
-13.6603		-14.0566		-14.6929		-15.0932		-15.3084
-24.4749		-26.9876		-32.1812		-39.4969		-48.1054
-2.2736		-1.56195		0.0414763		0.691879		1.07235
44.3159		31.2602		7.81717		-26.6403		-56.5973
-13.7527		-13.101		-11.8325		-10.7736		-10.1786
-10.5982		-9.99759		-8.69887		-7.86433		-7.43114
1.34767		2.11622		3.52152		4.53118		5.10116
1.33285		2.15149		3.64136		4.71544		5.35914
-7.06694		-6.14215		-3.7163		-2.39595		-1.56622
-10.5965		-9.8042		-8.31164		-7.47434		-6.79908
0.156904		1.19334		3.24196		4.80708		5.77417
4.64737		5.35959		6.61398		7.54149		8.11608
-11.7014		-10.9644		-9.63406		-8.53603		-7.86322
1.87539		2.52804		3.74897		4.66001		5.20635
-6.45739		-5.9082		-4.11841		-2.79517		-1.92405
-5.11932		-4.39603		-3.40517		-2.61822		-1.91671
-0.375569		0.114962		0.997533		0.98504		2.42918
0.191409		0.942273		2.21916		3.16488		3.75239
-25.4517		-25.5924		-25.7852		-25.6748		-25.9078
5.97		6.52875		7.44299		8.22561		8.70458
6.1076		-0.0532901		-8.74774		-19.2289		-24.8309
-3.90457		-3.03915		-1.46625		-0.317346		0.416947
-0.661025		0.429022		2.2657		3.47538		4.20211
-2.63766		-1.88633		-0.547754		0.48661		1.13207
7.44018		8.06431		9.22056		10.0795		10.609
2.48985		3.84831		6.51959		9.34165		10.3783
-11.8564		-10.7781		-8.93325		-7.62054		-6.59626
-2.95083		-2.21526		-0.881135		0.114571		0.714584
-22.2645		-22.4895		-22.845		-23.112		-22.4977
-1.53991		-0.829722		0.491519		-0.176775		-0.556003
-15.6423		-14.8057		-12.8644		-12.4102		-11.5411
-12.7779		-12.2908		-10.9765		-9.92765		-9.20416
-45.7659		-45.8876		-45.9671		-46.4716		-46.0703
-17.3765		-17.1294		-17.4882		-19.1684		-13.9997
1.29052		2.09188		3.5768		4.66669		5.37642
-4.231		-3.99319		-4.36265		-4.88318		-5.18582
-20.9246		-20.7277		-20.2575		-19.8805		-19.6396
-12.3952		-11.3236		-8.85828		-7.32837		-6.31518
-3.78905		-2.93364		-1.07528		0.251255		1.12204
-15.2759		-13.8761		-13.0793		-12.824		-12.7065
5.0417		5.83792		7.22183		8.2263		8.84234
-9.99247		-9.18619		-7.72516		-6.69465		-6.03812
-23.7103		-23.074		-20.9526		-21.5847		-23.7664
-10.7048		-9.37297		-7.9196		-6.86258		-6.20223
-16.5992		-15.3007		-14.2801		-12.3962		-10.4288
0.357052		1.03231		2.2464		3.12837		3.64338
-3.08607		-2.7404		-1.6141		-0.600535		-0.699554
-6.00922		-5.53085		-4.40158		-3.39884		-2.82164
6.54497		7.41335		8.1456		8.62372		9.03752
4.01222		4.13673		4.52576		4.14277		3.67999
1.57598		2.01688		2.69179		2.88209		3.18842
4.16162		4.76561		7.35919		8.08411		8.76472
-27.6758		-28.5005		-32.0014		-33.1109		-35.0498
2.12743		3.06748		4.6922		5.93992		6.68037
5.23427		4.86287		3.69557		1.65126		-8.82713
-6.34975		-5.3573		-4.09626		-3.08397		-2.49426
-5.39325		-5.96891		-7.73367		-11.0968		-8.32935
1.19246		1.85467		3.11451		4.03891		4.57176
-4.18499		-3.40069		-1.99971		-1.03367		-0.383002
12.7316		13.2755		14.2993		15.017		17.1398
32.9416		2.27948		-19.3499		-38.4569		-43.3795
1.55924		2.47561		4.09153		5.19266		5.47532
6.1144		6.48266		6.609		6.97724		10.2462
1.58116		2.20529		3.3015		4.12742		4.63016
-3.95302		-3.38186		-2.05429		-1.00296		-0.339756
11.6841		12.3597		13.6526		14.861		15.3575
-5.15326		-3.70448		-2.85389		-3.08774		-1.8212
52.8779		0.796734		-63.3545		-79.93		-93.6479
4.14462		4.43897		4.99651		6.90409		7.23977
-0.501453		-0.193928		0.791436		1.55531		2.0518
3.4461		4.13694		5.45633		6.42101		7.00698
-0.908796		-0.0578645		1.56129		2.86089		3.69971
-10.3237		-9.53515		-8.0229		-6.84851		-6.09707
-7.91819		-9.32579		-11.9042		-14.3885		-10.682
-17.372		-16.6336		-14.26		-13.1929		-13.8201
-7.29558		-6.6732		-5.76991		-4.89733		-4.31698
-23.0937		-22.7202		-22.4223		-22.545		-19.4327
0.841287		1.77026		3.43195		4.30284		4.64382
4.38795		5.34842		7.08201		8.3227		9.06735
55.0612		35.6211		5.68426		-23.298		-57.4252
7.16001		7.67825		8.64381		9.31995		9.7419
-0.767533		0.220172		1.62092		2.64836		3.54428
-0.705736		-0.0789781		0.97603		1.78894		2.24688
4.26812		0.426121		-6.57454		-12.8109		-14.7661
-16.4599		-16.8481		-17.6567		-18.426		-17.2231
-1.00465		-0.305237		1.16109		2.26497		2.94886
3.99347		4.09083		3.52927		2.75647		4.59509
4.82478		5.49162		6.77292		7.72568		8.27468
-14.036		-13.0884		-11.3685		-10.2767		-9.664
4.82957		4.47991		3.1567		1.9714		3.81448
63.0881		28.3739		-19.5134		-44.4417		-105.741
-33.6673		-34.0635		-34.7555		-35.1743		-36.2926
-6.35609		-5.3417		-3.66046		-2.73584		-2.19536
-15.0587		-14.5321		-13.8189		-14.4371		-9.53696
0.590506		1.67957		3.37139		4.58228		5.30081
6.61522		7.21322		8.23033		8.98579		9.46719
-41.9252		-41.7409		-41.7281		-42.19		-40.8227
1.76032		2.55648		4.00955		5.03101		5.66413
3.57712		4.38638		6.06137		7.33233		8.18818
51.2259		21.9609		-15.9604		-65.6487		-90.3276
57.8311		12.5599		-36.7613		-55.0295		-76.7154
-0.37031		0.372529		1.71074		2.67299		3.26791
-1.36915		-0.911549		0.0451648		1.00926		1.5808
11.4584		-26.2416		-49.4438		-53.8551		-53.4364
-47.1458		-47.577		-46.9266		-51.3684		-51.2066
-20.9928		-20.5532		-17.7444		-15.7891		-17.7408
6.04273		6.49475		7.5454		8.31189		8.81257
-0.250674		0.544118		2.37284		3.78719		4.68649
-7.36915		-6.72032		-5.51597		-4.76636		-4.47424
-2.27313		-2.71642		-3.4604		-3.9575		-4.2387
-0.889718		-0.0151247		1.60269		2.74317		3.36467
9.59511		10.2998		11.6098		12.7683		13.2504
-0.129944		0.481858		1.5417		2.33417		2.77925
-0.749662		0.0938045		1.58058		2.74017		3.4679
2.9718		3.70443		4.99781		5.91501		6.44402
-3.87466		-3.08152		-1.67408		-0.646912		0.000273207
-1.6718		-1.20832		-0.436299		0.0316235		0.361291
3.53899		4.31788		5.66333		7.4919		8.29593
-5.20812		-4.57834		-3.41423		-2.50459		-1.91028
-19.9299		-18.976		-17.1898		-16.0332		-16.1649
-1.59793		-0.788641		0.684279		1.73235		2.39531
21.5604		9.32729		-10.4893		-56.5608		-56.151
6.45715		6.99285		7.94174		8.63831		9.04922
46.6691		17.5577		-36.4101		-39.0458		-38.319
-26.2162		-26.8666		-27.9578		-28.687		-29.0997
10.0575		11.121		11.4546		12.1571		12.2413
-12.0919		-11.2958		-10.0432		-8.9326		-8.2508
-0.752474		0.0621778		1.49331		2.57026		3.18684
-28.7459		-28.488		-27.9373		-27.377		-27.9999
1.96263		2.69572		3.99439		4.46396		5.05731
-5.68053		-5.43756		-4.77821		-4.16244		-3.77935
6.75658		7.37671		8.44482		9.20713		9.67524
-1.04909		-0.392901		0.889281		1.87982		2.49617
-13.0169		-12.9408		-13.2662		-14.2057		-12.1771
-7.57838		-7.46472		-7.77239		-8.5497		-7.79835
-19.5496		-18.3924		-16.1064		-15.1173		-14.0012
-11.0102		-11.325		-11.8319		-12.1518		-12.3241
5.58712		6.23621		7.40117		8.2334		8.71846
-41.1947		-40.74		-39.5937		-40.5707		-42.4936
3.437		4.07032		5.96556		7.03024		7.71625
-0.0641872		0.594086		1.77302		2.62689		3.14991
-10.7982		-10.0468		-9.12143		-7.60226		-7.04985
4.33673		4.9612		6.05521		6.87446		7.34128
-0.660157		-1.53029		-4.40389		-8.06702		-0.220983
-17.9388		-16.2069		-14.9529		-12.9793		-12.3485
7.30997		8.05895		9.16689		9.88337		10.2773
-5.94708		-5.15855		-3.76067		-2.73491		-2.12915
-12.9684		-11.7565		-9.38755		-7.51491		-6.26016
-1.42506		-0.817439		0.0748248		1.06459		1.65632
0.255139		1.12489		3.03564		3.61607		4.48835
6.99443		7.79499		9.69829		10.6693		11.2371
-5.46923		-5.74644		-6.02549		-6.18772		-7.46659
-4.55591		-3.62168		-1.87423		-0.848302		-0.316042
-5.13648		-4.41598		-3.05948		-2.03965		-1.43967
-31.7272		-34.7466		-47.7718		-51.7878		-50.0433
-0.487107		0.339242		1.58578		2.50514		3.0617
-5.29215		-5.32568		-5.73269		-6.36528		-3.67789
-2.8268		-2.10345		-0.918254		0.0910067		0.701249
-1.52033		-0.605167		0.948396		2.08288		2.72116
-13.6133		-12.7348		-10.207		-9.12006		-8.43271
-21.8749		-22.0619		-22.8756		-22.7677		-21.6578
4.93624		5.63499		6.71488		7.47238		7.91349
-19.7733		-18.5461		-16.5177		-15.2106		-14.3969
2.55402		3.30726		4.71709		5.77341		6.40134
-23.8869		-24.0906		-24.3522		-24.4054		-24.3439
-9.88349		-8.9027		-6.89322		-5.54806		-4.76403
0.186962		0.868323		1.88536		2.54046		2.93872
6.34405		7.09523		9.10301		9.91947		10.4063
-0.171845		0.500073		1.40923		2.52488		3.22196
-7.16892		-6.44556		-5.148		-4.17947		-3.57524
16.541		8.93834		-23.9747		-23.3965		-22.9308
-3.44895		-3.12967		-2.78455		-2.75945		-0.677332
3.85325		4.58476		6.60246		8.02243		9.3016
9.08833		9.69621		10.8915		11.8038		12.3606
-1.48717		-0.923823		0.242184		1.26905		2.03556
-9.24664		-8.50327		-6.89123		-5.88292		-5.25758
8.82236		9.54283		11.3829		12.4928		15.0379
-42.589		-43.758		-46.7595		-50.5332		-51.2244
-18.2827		-17.5582		-16.1786		-15.2031		-14.6183
10.9028		11.4108		12.3364		13.7485		14.1347
13.3794		13.9549		15.0239		15.8693		16.3614
8.8691		9.58272		10.8187		11.722		12.2471
4.58112		5.36431		7.23941		8.26321		8.9686
57.9778		20.9406		-27.3163		-65.1592		-124.157
4.10793		4.87104		6.31822		7.26961		7.87445
5.17964		5.92865		7.27294		8.24645		8.8382
5.61719		6.1719		7.15215		7.89382		8.33997
10.7262		4.83279		-1.70575		-8.04136		-11.4117
-11.4807		-11.2811		-11.0307		-12.2217		-7.4822
59.1025		45.9886		-21.6359		-30.8361		-26.9202
-21.8639		-21.6054		-21.5911		-21.8749		-21.4458
-6.30278		-5.5615		-4.23159		-3.30212		-2.71237
7.70621		8.15521		9.30565		10.1708		10.6824
-8.42854		-7.22224		-5.46838		-4.67738		-4.05704
37.6736		-13.1242		-77.4375		-109.219		-110.637
-11.0905		-10.8118		-11.25		-11.5679		-11.7377
-5.19932		-4.34702		-2.73854		-1.54901		0.937459
1.7308		2.40113		3.65471		4.58829		5.174
30.5933		-4.01606		-56.0179		-87.2841		-137.121
-26.9474		-26.8595		-28.8309		-35.5733		-36.1419
-3.25286		-2.53085		-0.358261		0.736828		1.44537
3.17377		3.5669		4.36642		4.87831		5.41582
-20.1701		-19.2662		-17.5711		-16.2412		-15.4218
1.7537		-5.21584		-25.7502		-31.5032		-40.4447
-5.04746		-4.17504		-2.60398		-1.58978		-0.982657
7.13645		7.71005		8.78383		9.59549		10.0927
38.718		16.2658		-38.5853		-44.7064		-44.189
3.16896		3.87557		5.18218		6.1152		7.31995
4.38363		5.07306		6.29549		7.15883		7.97256
-4.58635		-3.09805		-1.58632		-0.501856		0.189818
3.70972		4.31455		5.54162		6.56105		7.44264
8.80974		9.68803		11.0788		11.7299		12.2239
-1.53543		-0.874078		0.360824		1.46203		2.10292
-9.98419		-9.17321		-7.5888		-6.5329		-5.90853
-23.4571		-23.6246		-23.8488		-23.9488		-23.9827
-3.44474		-2.0592		-0.779808		0.233982		1.0086
-4.97141		-3.8045		-2.41492		-1.526		-0.282983
-13.5424		-12.9792		-11.4486		-10.9849		-9.85971
-29.4081		-29.7163		-30.1936		-30.4774		-30.6219
-10.7023		-9.63297		-7.31432		-5.9424		-4.86743
8.45128		10.2406		12.3726		13.4262		14.0297
-41.0332		-40.8978		-40.5835		-40.2174		-39.9675
2.70328		3.37169		4.62822		5.68154		6.32329
5.18855		5.83236		6.96001		7.61298		8.13392
-6.01325		-5.16962		-3.68652		-2.81177		-2.30771
8.20167		8.80238		9.88728		10.6868		11.0304
-2.53976		-1.69593		-0.227064		1.04111		1.69163
-6.22785		-5.69245		-4.45155		-3.5212		-2.87404
35.451		24.2466		-29.4775		-34.5991		-35.0437
-6.11448		-7.97494		-16.1816		-22.6238		-18.2735
39.7042		17.7683		-19.5758		-48.9335		-79.5581
-11.709		-10.9383		-9.63338		-8.65065		-8.53951
2.44102		3.05264		4.23773		5.64265		6.40156
-26.9303		-26.2495		-24.9732		-24.0104		-23.6946
1.90727		2.82861		4.48485		5.83124		6.56157
3.00674		3.15436		3.31348		2.31501		5.61479
-38.8916		-38.97		-39.1269		-39.0516		-38.8836
5.89351		6.60073		7.8658		8.76691		9.35393
54.5102		36.7912		12.1556		-9.10474		-62.2472
-5.6566		-5.81757		-6.05598		-6.18688		-6.24787
8.35272		7.66248		5.85229		3.17083		-0.355476
-2.66277		-1.74201		0.483899		2.27834		3.38532
-12.3503		-11.5359		-9.89557		-8.71905		-8.23697
10.028		10.6289		11.7656		12.6203		13.1527
-11.0769		-10.3463		-8.99782		-7.9528		-7.3038
10.3268		11.0277		12.3651		13.4577		14.1474
-1.04709		-0.359907		0.933229		1.92843		3.07155
2.90413		3.65491		6.77508		7.70828		8.26638
-15.3057		-14.4111		-14.646		-14.7654		-14.8159
16.0903		12.7403		8.42482		-6.69423		-14.4253
13.6301		14.2166		15.2752		16.1369		16.6379
-13.1754		-11.9292		-9.92014		-9.83383		-8.4086
0.226805		0.341434		0.404687		-0.746996		4.30037
-12.2767		-11.6558		-10.7375		-10.2217		-10.2249
13.9517		10.9613		-0.607042		-5.076		-9.16546
-10.9865		-10.1553		-8.93051		-8.48744		-6.63552
34.187		12.1515		-17.2212		-37.1901		-62.032
4.50978		5.39041		7.1723		8.53593		9.39228
-14.2982		-14.6384		-15.3531		-16.3994		-14.614
-35.5878		-39.3157		-46.3782		-48.1569		-47.234
-19.6559		-22.838		-25.7225		-27.8119		-26.8326
0.951806		1.56361		2.77129		3.67536		4.19439
1.58804		2.20511		2.30819		1.88763		1.65192
-8.44606		-7.57781		-4.56995		-3.52649		-2.90205
3.23888		4.12694		5.74999		7.01424		7.67951
3.00209		-5.79988		-24.532		-41.4661		-37.7859
4.10185		4.72072		5.49321		6.36583		6.89414
-1.09298		-0.450993		0.731992		1.61626		2.14046
-1.98567		-1.43024		-0.0135024		1.04711		1.67684
-5.28291		-5.35994		-6.17512		-7.629		-2.57214
-8.51918		-7.78724		-6.4233		-5.40525		-4.78354
-6.36289		-5.27427		-3.5914		-1.58978		-0.393145
-11.7429		-10.8369		-9.7059		-8.37145		-7.60803
-0.357632		0.335889		1.57004		2.48181		3.05211
6.84591		7.39469		8.81398		9.52496		9.94521
-14.3598		-14.6299		-15.664		-17.4811		-16.6734
-20.9809		-21.4669		-22.269		-22.7931		-23.0844
-4.57756		-3.7151		-2.22301		-1.06886		-0.70456
-7.7522		-6.67598		-4.40608		-3.62134		-1.53968
-5.38856		-5.84806		-6.61341		-7.11977		-7.40398
-10.1545		-9.40162		-8.01003		-6.9752		-6.35922
-1.69482		-0.896571		0.535549		1.56173		2.16357
-3.38828		-2.68895		-1.36081		-0.365094		0.24375
1.83444		2.47108		3.60825		4.46582		4.98524
-12.9532		-13.0996		-12.2958		-14.4763		-10.2095
5.82046		6.78355		9.15425		10.1461		10.8903
-10.4124		-9.78079		-8.87993		-8.45562		-6.41774
-17.642		-17.7321		-17.834		-17.8585		-17.8523
-0.532433		0.22506		1.23917		1.81498		2.91854
3.5142		4.27349		5.63594		6.65395		7.25346
12.9157		13.4923		14.5173		15.3038		15.7692
1.01837		1.75741		3.11489		3.70101		3.95313
-18.2632		-17.6326		-15.7826		-15.218		-15.2693
31.3969		-2.22217		-51.2321		-84.0937		-85.1939
-6.40789		-8.26719		-11.0669		-16.5286		-20.3656
5.90151		6.58216		7.80502		8.94835		9.60508
-21.2959		-20.7638		-19.9164		-20.8673		-16.9078
-30.4561		-29.8593		-29.745		-31.5802		-30.0122
3.89729		5.07017		6.47133		7.4419		8.0313
-35.6741		-36.6289		-38.8321		-41.0391		-40.6343
0.976138		1.43581		2.42508		3.16485		3.54386
65.6121		13.6134		-51.4491		-85.7716		-133.99
4.26311		4.88459		6.03735		6.91946		7.4648
-10.6084		-9.57451		-7.70125		-6.35203		-5.31754
-10.7303		-10.111		-8.9073		-7.28215		-6.59373
-4.03671		-3.34596		-1.67357		-0.646697		-0.0736004
-22.6951		-21.7152		-18.83		-18.5353		-17.3195
64.2423		7.65632		-68.6632		-109.627		-168.004
42.7769		24.6212		-31.3851		-33.7958		-34.5236
11.6072		12.4031		14.7109		15.5236		16.0702
-33.871		-33.8862		-33.8884		-33.839		-33.9906
-0.115627		0.957179		2.85802		4.20937		5.14848
-1.42424		-0.968192		-0.0835386		0.895524		1.49314
7.67846		8.46036		9.2522		9.75853		10.2709
-2.2867		-1.41472		-0.416935		0.832619		1.50052
19.4192		7.21652		-14.7963		-28.3354		-28.1378
-7.10737		-6.15768		-3.80722		-3.41953		-3.4778
-20.6374		-20.0734		-19.1257		-18.6095		-17.3063
-3.47939		-2.86692		-2.1969		-1.28389		-0.740446
7.72016		8.45634		9.37652		10.0567		10.6912
3.12017		3.84633		5.05943		5.77146		6.57396
4.28976		4.8763		5.68402		6.17979		6.48263
66.1776		42.2107		5.52019		-35.8543		-80.6809
5.25397		6.00986		8.05106		9.61669		10.5214
20.5459		8.67212		-4.89044		-10.8228		-10.0467
0.148735		1.38273		3.77976		5.72593		6.99654
1.77114		2.2286		3.0489		3.79356		4.22687
0.520359		1.40643		2.59731		2.56638		2.56147
-22.2587		-22.2312		-22.1202		-21.9726		-21.8871
28.6192		5.36646		-24.1898		-43.8367		-53.346
0.20911		0.821503		1.94791		2.78793		3.30129
4.72072		5.71405		6.8335		7.09097		7.39265
-12.6579		-12.3305		-11.8229		-13.1146		-10.3767
-9.24636		-8.28556		-7.34432		-4.44295		-3.63184
-23.6874		-22.8069		-21.7308		-20.5173		-20.2559
-2.12172		-1.1797		0.570426		1.83436		2.60887
8.29239		9.15957		10.8677		12.0633		12.7789
1.89719		2.82789		4.47231		5.48954		6.11358
-23.3373		-23.7714		-26.2371		-30.3495		-36.2229
2.33254		3.35954		4.56095		5.69625		6.71577
3.36804		4.17893		5.61382		6.67751		7.29836
1.28579		2.26097		4.11355		5.40257		6.1288
-25.7116		-25.1508		-24.3325		-24.0218		-22.9728
9.96771		10.6327		11.8926		12.8061		13.3361
-0.403876		0.300951		1.60801		2.5697		3.13753
1.65936		2.12245		2.96877		3.92532		4.57558
-0.93824		-0.316449		0.880533		1.78112		2.16248
-23.7507		-23.3868		-22.7322		-22.0781		-21.6566
-1.49696		-5.54576		-13.5366		-20.7039		-25.9514
-9.18375		-8.15778		-6.95521		-5.36991		-4.82008
-8.10441		-7.3253		-5.53542		-4.45116		-3.67508
38.2846		11.0452		-28.0639		-49.6012		-106.49
-9.93051		-8.94525		-7.3598		-6.62481		-6.56073
0.793408		0.897589		-0.0694023		-0.722156		-1.0945
-11.346		-13.0369		-15.064		-16.3184		-17.8101
-9.1027		-8.33102		-6.93791		-5.94377		-5.32091
-3.75131		-3.16502		-1.86175		-0.916972		-0.349832
-2.24336		-1.52916		0.68571		1.84892		2.54156
4.96863		4.97468		5.32091		6.0241		6.46256
-20.8024		-20.2022		-19.2011		-18.7979		-18.0223
2.75184		3.46333		4.7405		5.62957		6.16912
-16.5665		-15.6711		-13.3569		-12.1967		-11.4831
-2.12411		-1.99351		-1.68567		-0.879447		-0.423205
-0.562135		0.0939339		1.80134		2.86987		3.40641
0.392805		1.09994		2.3352		3.28634		3.84339
-8.46419		-7.31829		-4.74916		-3.15447		-1.69219
5.2955		5.73943		7.11672		8.13572		8.72359
1.7649		2.41972		3.62389		4.50982		5.02852
6.8687		7.45786		8.53869		9.32912		9.81803
-25.8981		-25.8685		-25.9502		-26.9503		-23.9433
-1.89144		-1.46774		-0.259409		1.56234		2.15291
-2.77245		-1.99492		-0.556232		0.675524		1.40068
-23.5762		-23.2931		-24.2563		-25.0691		-20.7512
5.07901		5.69008		6.76124		7.53118		8.02109
-8.02352		-7.24551		-5.8367		-4.80792		-4.17983
-14.7899		-14.0736		-11.9594		-10.9973		-10.3435
-27.0428		-27.0295		-26.9434		-26.829		-26.7381
0.194184		0.910345		2.56902		3.44442		3.77374
-7.65962		-7.07071		-5.7493		-4.26869		-2.65321
0.47975		1.32946		2.92574		4.11876		4.83184
-7.12692		-6.26229		-4.73712		-3.58611		-2.88326
2.08844		2.86076		4.24847		5.25489		5.86724
-27.0345		-33.3894		-46.1958		-58.4878		-51.2411
5.65162		6.26743		7.37492		8.17969		8.66908
-0.383362		0.634139		1.66244		2.99043		4.10055
-14.6266		-14.2596		-13.9922		-14.1209		-12.2397
13.1485		13.9521		15.4139		16.5708		17.2221
-0.924371		0.0914462		1.93808		3.17683		3.80719
-5.60432		-5.82902		-6.30905		-7.73197		-5.87277
-2.99364		-3.09841		-3.24		-3.30416		-3.32654
-4.18879		-3.43393		-2.04784		-1.07055		-0.428654
-1.2326		-0.41795		1.18699		2.38669		3.03911
-13.3704		-31.2581		-48.1671		-53.6155		-56.4064
-1.10581		-0.536824		0.484878		-0.0510375		3.06503
6.95815		7.58239		8.73058		9.54493		10.0385
4.70332		5.26609		6.29203		7.07683		7.598
-9.0544		-8.0295		-6.19846		-5.14014		-4.2954
1.51275		2.23755		3.55445		4.53273		5.13986
-18.5388		-16.5156		-21.0359		-41.6118		-40.6418
7.47847		-7.22558		-35.5483		-52.5012		-67.4215
0.542394		1.27695		2.60333		3.29671		3.64588
-7.29955		-6.66913		-5.6703		-4.34362		-3.06013
9.87322		10.5987		11.8953		12.8428		13.4258
9.01491		9.58404		10.6847		11.5022		11.9842
-15.8911		-15.5056		-15.1776		-14.8957		-14.7076
-8.80515		-8.14144		-6.47601		-5.86384		-5.48125
-19.7867		-20.0794		-21.1802		-23.4001		-23.704
7.86085		8.71292		10.3227		11.1396		12.6757
-21.7033		-21.9011		-22.1838		-22.3293		-22.392
9.52697		10.1334		11.3369		12.2716		12.834
-5.87598		-4.74901		-2.996		-1.90949		-1.16109
-29.4447		-29.5329		-29.6425		-29.6291		-29.6239
2.69121		1.57895		-1.15398		-3.52974		-13.9365
-1.85247		-1.14843		-0.0341436		0.845495		1.59296
7.40543		7.94621		8.61858		9.39241		10.2113
4.19909		4.99124		6.36791		7.35582		7.93996
21.5084		15.4398		0.328052		-12.7951		-6.33846
-8.69623		-7.84711		-6.2811		-5.12823		-4.41274
-36.1185		-36.2919		-36.534		-36.6522		-36.6991
2.28996		3.01311		4.34568		5.31128		5.91991
44.6138		26.1313		-2.92979		-13.1634		-77.6334
-2.65485		-1.81072		-0.509912		0.286788		0.991291
-10.9175		-9.96368		-8.21029		-6.80102		-6.36444
3.47348		2.66264		0.994064		-1.34997		4.42291
14.9104		15.0878		15.3346		16.116		16.6814
-12.0227		-11.4917		-10.4918		-9.70515		-9.15595
4.98826		5.68993		6.95831		7.88802		8.4709
2.49414		3.6196		6.02163		7.08936		7.35262
-9.98025		-9.89223		-10.0339		-10.0949		-10.114
-20.0178		-21.5736		-25.0015		-28.7643		-25.1093
-2.54932		-1.76067		-0.481469		0.422357		0.981575
0.33491		1.05297		2.3363		3.7567		4.31734
1.15834		1.85679		3.14155		4.0887		4.64572
10.2165		10.6067		11.3483		12.2056		12.5718
-5.33631		-4.45936		-4.08991		-4.31477		-4.51406
-0.532341		-4.61384		-9.60763		-12.8613		-9.94138
-8.54732		-7.55114		-5.65711		-4.47688		-3.58563
3.65906		4.41277		5.76867		6.78409		7.38391
-21.4229		-20.3216		-18.6035		-17.6163		-16.2611
-7.85787		-7.0114		-5.49966		-4.38269		-3.68768
-15.307		-15.4151		-15.5589		-15.6213		-15.6411
6.48419		7.34705		8.90205		10.2999		11.0112
9.20309		9.8566		11.0538		11.9315		12.4435
10.5494		-24.5207		-34.0672		-40.2789		-39.5062
-14.5182		-13.9		-13.1409		-12.9692		-11.1966
1.5794		2.51905		5.10947		6.23839		6.90719
-10.1353		-9.49031		-9.45692		-9.54511		-9.57826
21.7594		15.6927		5.98735		-11.5506		-40.3186
-14.6451		-13.7182		-11.8743		-10.5108		-9.70764
2.95087		3.77048		5.67114		6.78576		7.46578
-6.6414		-5.64541		-4.33441		-3.19221		-2.79336
1.31713		1.99536		3.41059		4.29042		4.83141
-9.44592		-8.62662		-7.75405		-7.37804		-6.72266
-19.3015		-18.622		-17.572		-17.5805		-15.7244
3.43032		4.02041		4.88227		5.48		5.84251
-9.9495		-9.06605		-7.51549		-6.45242		-5.02006
-17.4516		-16.7037		-14.3538		-14.0664		-12.8482
12.5188		-1.61666		-26.6159		-61.2918		-65.9381
-9.89348		-8.83954		-7.10082		-5.84431		-5.10245
-11.6044		-10.9023		-9.52426		-8.29769		-8.02429
-4.28123		-3.48662		-2.08541		-1.30075		-0.871216
-2.31367		-1.64954		-0.499725		0.336504		0.868506
4.30303		4.95729		6.14112		6.95062		7.42759
-8.17638		-7.03362		-5.23875		-4.23234		-3.40149
5.97125		6.77681		8.17547		9.09175		9.36634
-21.4399		-19.6383		-17.6434		-16.2996		-15.4598
5.99018		6.56745		7.69897		8.19148		8.39827
-8.11524		-6.90084		-5.1799		-4.0928		-3.41744
9.31454		10.0388		12.739		13.5916		14.0994
20.7472		21.2177		22.0476		22.6783		23.0544
-5.72303		-5.01356		-3.69201		-2.91796		-2.53189
6.30231		7.06667		8.45213		9.48965		10.1072
4.17877		5.87865		7.92756		8.93734		9.53846
5.99446		6.80533		8.30168		9.43589		10.145
60.9007		-18.6843		-95.2075		-127.044		-202.015
2.83066		3.48305		4.64495		5.5744		6.12027
-4.92673		-4.12921		-2.92348		-2.27503		-1.52434
0.289718		0.752419		1.6149		2.0079		2.5451
4.70714		5.31588		6.44965		7.27371		7.77496
-8.1798		-7.2416		-5.55525		-3.54389		-2.77651
-4.58036		-3.65362		-1.91038		-0.678899		1.52813
0.988077		1.72002		3.06648		4.12817		4.77078
9.61671		6.61853		1.57675		-10.5533		-12.1087
6.03615		7.55371		8.8325		9.76372		10.332
1.31194		2.14682		3.7274		4.90984		5.62151
-28.5358		-27.7611		-26.3964		-25.3985		-24.7239
0.0406483		1.53337		4.16468		6.17711		7.52722
53.4539		36.5329		-6.20639		-45.3005		-46.5766
-47.6852		-42.4251		-50.7588		-60.8191		-54.9881
-17.2417		-16.0468		-14.7729		-13.8115		-13.2015
9.32979		10.1358		11.6431		12.7067		13.3472
-3.43091		-2.64002		-1.25851		-0.232944		0.386538
-17.7145		-17.1416		-15.534		-14.197		-13.323
-6.65915		-5.76494		-4.1384		-2.9427		-1.31817
-5.41384		-4.5613		-2.80682		-1.52531		-0.730504
-0.327167		0.38534		2.07849		3.00674		3.58241
-5.50427		-4.95032		-3.46411		-2.38341		-1.70519
9.88394		10.8075		12.2938		13.5112		14.3174
4.57695		5.265		6.521		7.18549		7.53108
4.40327		5.14716		5.83273		6.29159		6.68867
4.52011		5.09769		6.09371		6.81628		7.25583
2.44409		2.81327		4.58987		5.47248		6.18234
-15.2327		-14.3647		-13.1072		-12.2256		-11.5344
4.54984		5.23759		5.02794		4.91		4.85344
-6.96449		-6.8964		-6.72444		-6.55817		-6.4406
-13.6502		-12.861		-11.4307		-9.13635		-8.53458
-1.08039		-0.0925324		1.37761		2.59872		3.36063
-38.4687		-38.7719		-39.3338		-40.2133		-39.287
-9.35582		-8.5563		-6.59496		-5.41845		-4.78812
-9.56964		-8.4173		-6.54557		-5.33282		-3.06464
-6.22696		-5.60074		-4.36394		-3.26672		-2.8804
0.436854		0.953328		2.04797		3.13992		4.07668
-19.5604		-18.7887		-17.0722		-16.06		-15.4051
5.0358		5.54701		6.38466		7.00373		7.35135
3.7933		-13.1284		-30.2762		-42.1183		-65.4513
10.3147		-47.3327		-48.5995		-49.3047		-49.7647
2.61136		3.06499		3.91002		5.14281		5.32251
1.26135		2.07347		3.55591		4.59572		5.26566
-35.6953		-36.0516		-36.4071		-36.6614		-36.9352
8.14407		0.26603		-14.7111		-33.6335		-64.5889
-11.2246		-10.331		-9.93407		-10.0409		-9.4138
-0.188978		0.336785		1.56771		2.52135		3.10121
34.8322		-9.82734		-58.9149		-79.3904		-103.9
8.81494		9.59343		11.0414		12.0392		12.5834
-8.91631		-7.56047		-5.40386		-3.10878		-2.18889
-7.91864		-6.63608		-3.77914		-3.19192		-2.42706
-11.0782		-10.3081		-8.90704		-7.995		-7.23627
-4.1036		-3.90335		-4.07723		-5.37493		-4.20659
-6.63688		-5.85836		-4.45116		-3.53982		-2.97718
-18.5079		-19.3171		-20.6963		-21.6368		-22.1777
4.85025		5.39543		6.35749		7.07495		7.51228
-4.18482		-3.43595		-2.17252		-1.22911		-0.653702
48.1374		34.4565		-1.38933		-27.5744		-45.2565
-8.53491		-7.83884		-6.3495		-5.559		-3.85247
12.8952		13.3855		13.337		12.8684		12.5995
-25.065		-24.1221		-22.6429		-22.6042		-22.646
3.30637		3.96116		5.15676		6.02218		6.54111
3.94786		4.61257		5.817		6.70857		7.24471
2.67099		3.33375		4.49241		5.35763		5.87257
-6.90095		-6.10513		-4.62533		-3.52087		-2.84212
-27.0006		-27.3007		-27.7763		-28.0689		-28.2001
6.15885		6.82906		8.04178		8.95791		9.50017
-1.66158		-0.817114		0.64832		1.54243		2.16839
-35.4716		-35.451		-35.4723		-36.0392		-36.5467
-1.71714		-1.04767		0.228195		1.1681		1.73653
2.28869		2.93209		4.12818		5.01106		5.54543
-13.9534		-16.0477		-16.0202		-15.7666		-15.7662
-1.5479		-1.75273		-1.29686		-1.38067		2.70675
-11.8042		-10.962		-9.49936		-8.41772		-7.75978
-12.5377		-11.7461		-9.866		-8.70501		-8.23663
10.2036		10.7827		11.7373		12.5108		13.0915
-7.5609		-6.7178		-5.23494		-4.12008		-3.44921
4.78676		5.54248		6.87923		7.88985		8.49903
-46.7214		-47.3101		-48.2771		-48.5969		-49.0233
0.258377		1.13283		2.63767		3.7297		4.7444
-1.73013		-0.865089		0.73587		1.89736		2.5772
-44.3246		-45.1457		-46.6641		-50.8618		-47.9889
4.74724		5.40125		6.64037		7.96432		8.68984
-32.6505		-32.5541		-32.3638		-32.0956		-31.9111
41.3188		18.0039		-9.22429		-24.4096		-37.4123
-23.6555		-23.001		-22.0744		-21.4624		-20.6851
2.73472		3.3324		4.37867		5.15469		5.62351
-3.05534		-5.60635		-10.2056		-14.0392		-5.98329
1.65712		2.56131		4.29214		5.59149		6.16435
-11.8024		-10.9764		-9.49626		-8.41078		-7.73864
-5.75459		-5.10406		-3.86759		-2.95064		-2.37974
-2.28381		-1.2669		1.26401		2.41883		3.05619
39.2527		7.73933		-23.6485		-48.4579		-80.0122
-33.462		-33.8615		-34.4956		-34.8874		-35.0947
-30.1325		-30.1214		-30.209		-30.2423		-29.8349
-7.14316		-6.4457		-5.10581		-4.13847		-3.57424
-4.29454		-3.63905		-2.46864		-1.48087		-0.947819
-27.1319		-27.2391		-27.797		-29.6668		-28.0751
-7.92165		-7.26621		-6.34886		-5.82396		-5.33126
0.856341		-9.85117		-27.9263		-49.1264		-61.8017
3.60281		4.19469		5.38482		6.18885		6.66244
-13.8662		-13.0006		-11.4333		-10.3055		-9.63618
-19.0682		-18.7576		-18.3494		-18.1524		-16.79
-2.27299		-1.64796		-0.477753		0.433349		1.75433
0.0132027		0.72509		2.08321		3.04649		3.62854
-10.3894		-10.3673		-10.6642		-10.6814		-9.62379
2.07658		3.06966		4.9073		6.31472		7.42239
-4.70209		-3.63827		-2.47387		-1.07073		-0.345953
-2.86937		-2.24433		-1.061		-0.0988161		0.488462
52.5096		31.1335		-6.43659		-53.9306		-45.787
9.22272		-5.87173		-28.2262		-41.7204		-64.5871
-13.9243		-13.2518		-12.0384		-11.151		-10.6198
-1.5061		-0.256993		1.39672		2.62318		3.37484
0.987262		1.7751		2.44845		3.6567		4.48093
-6.89352		-6.42247		-5.21946		-4.25926		-3.40857
1.74598		2.60358		4.21534		5.19614		5.74764
6.01638		6.59879		7.69648		8.50833		9.00212
7.01211		7.80913		9.46341		10.9058		11.7613
-1.12074		-0.0693672		0.96749		2.51329		3.323
-17.1864		-13.399		-10.73		-10.2804		-13.0699
7.27117		6.69969		5.72382		5.05672		4.67244
-8.90621		-8.09147		-6.63325		-5.55415		-4.94146
0.459994		1.18103		2.6422		3.44154		4.04181
-9.68102		-9.13902		-8.41644		-7.65233		-7.34897
4.98637		5.69494		6.96932		7.91329		8.47803
4.04216		4.645		6.11408		6.54476		8.34489
4.03022		4.71388		5.94217		6.90782		7.50918
6.31036		6.98644		8.22514		9.04281		9.3935
-4.62493		-4.03276		-2.91303		-2.23772		-1.87611
-8.4265		-8.78593		-9.37653		-9.75989		-9.97159
8.66569		9.31839		10.5122		11.4159		11.9851
-23.3917		-22.6411		-22.4146		-21.8965		-20.7148
-14.9256		-15.0857		-15.3079		-15.4153		-15.4574
-36.3283		-36.7019		-37.7953		-38.4287		-37.8373
7.01191		7.58394		8.6529		9.41068		9.87477
-13.0186		-12.5333		-11.5773		-10.8227		-10.3425
-11.3369		-9.98343		-8.70472		-7.87599		-6.16492
-15.1407		-14.2826		-12.6701		-12.4074		-10.2865
-3.1428		-2.6069		-1.47401		-0.556253		0.0225509
-6.20306		-5.59671		-4.31212		-3.57042		-2.91166
42.3181		14.0155		-25.2851		-43.3683		-70.2931
-17.7968		-17.7108		-17.5727		-17.5157		-17.3371
4.60229		5.54745		8.0505		9.59134		10.8648
-16.0183		-15.3903		-15.3949		-15.7465		-15.2994
46.3839		21.0933		-17.5244		-36.7941		-59.5531
7.79702		8.35895		9.40961		10.2163		10.6716
12.5465		9.79469		4.00174		-12.3094		-27.9438
-1.47097		-0.651161		0.825013		1.8452		2.27769
-6.6547		-6.60793		-7.80364		-8.55498		-6.36984
-28.1255		-27.9926		-27.695		-27.4297		-27.2493
-4.79211		-4.48898		-3.36577		-2.77051		-2.50934
5.59526		6.1129		7.01445		7.67264		8.07861
-2.97822		-2.17085		-0.698069		0.333795		0.86888
-0.22404		0.21368		1.26513		2.82213		3.4131
9.22967		9.84943		10.9982		11.5122		11.8048
1.15636		1.84655		3.06547		4.00918		4.56658
-6.49499		-9.9454		-17.6954		-26.6949		-22.1233
-12.5954		-11.7978		-10.2943		-9.38091		-8.54535
-9.33868		-8.58477		-7.64557		-7.83799		-7.56568
-22.1461		-21.4044		-21.405		-21.319		-21.2976
-9.64823		-9.12018		-7.51532		-6.36762		-5.62493
-3.52305		-2.74846		-1.15275		0.291367		1.13198
2.11366		2.98934		4.88642		6.39553		7.22681
-2.51707		-1.5446		-0.294062		1.08262		1.57421
2.09364		2.86552		4.24734		5.29536		5.90233
-10.8186		-10.1633		-8.9454		-8.27535		-7.78442
8.78675		9.26846		10.383		11.3363		11.9356
17.6522		7.95659		-11.2529		-23.6153		-15.2592
5.80128		7.7503		9.24782		10.1374		10.6538
-13.662		-13.9074		-14.2867		-14.5112		-14.6251
-2.45561		-1.76083		-0.520722		0.38806		0.943144
-10.105		-9.29624		-7.75846		-6.65556		-6.01557
2.7352		3.31711		4.36956		4.90971		5.23628
-17.867		-17.8425		-17.7589		-17.6524		-17.6522
25.1702		4.4727		-38.6388		-51.3727		-50.1153
-3.44797		-2.32395		-0.345271		1.27229		2.09235
2.50961		3.6581		5.02781		6.79271		7.93566
-15.0209		-14.6758		-14.0814		-14.1579		-12.6157
21.7057		12.0236		-24.5574		-35.6692		-34.9967
-5.47924		-4.29059		-1.04248		1.43473		2.61015
-4.76412		-3.83823		-1.42867		0.383498		1.50881
2.81656		3.48768		4.7007		5.61616		6.1597
10.4656		11.2385		12.6464		13.5996		14.179
1.77805		2.24753		3.10253		3.73439		4.18072
9.62909		10.1542		10.8973		11.5807		12.0022
2.50636		3.13111		4.2747		5.10377		5.60133
3.29333		3.76579		4.3601		4.83364		5.1706
7.18598		7.81809		8.94017		9.69638		10.185
-3.00984		-2.10408		-0.188687		1.02047		1.77042
-16.519		-15.9527		-14.9376		-14.1641		-13.667
-1.34821		-0.333705		1.26118		2.5954		3.40171
-39.6513		-40.3207		-35.3012		-43.7401		-47.4304
-12.3839		-11.4433		-7.93022		-6.9819		-6.03468
-5.76328		-5.54667		-5.7764		-6.11853		-4.0046
-20.03		-18.635		-15.6157		-15.1184		-13.4471
6.04096		6.59234		7.56971		8.28729		8.71097
-7.30359		-6.55814		-5.24112		-4.24495		-3.65453
2.9812		3.55636		4.7732		5.33953		5.92496
11.5385		12.1819		13.2835		14.0527		14.5416
0.775138		1.46218		2.68987		3.60061		4.14117
-7.72232		-9.74729		-15.272		-19.5153		-23.3643
-34.1403		-34.9391		-36.1262		-36.5624		-37.6826
-3.01205		-2.10401		-0.929162		0.310279		1.10876
-8.28828		-8.23772		-9.48029		-11.0604		-9.0506
-20.6857		-20.469		-19.8918		-18.6811		-19.5168
35.6488		24.4118		-17.9216		-32.4949		-62.2202
-2.20785		-2.04795		-1.76166		-2.04291		0.303177
-28.3278		-27.4379		-26.8037		-27.3011		-25.8691
-9.53403		-8.84167		-7.52241		-6.48715		-5.89139
2.58538		3.51491		5.05737		6.17004		6.86787
5.90605		6.79649		8.95272		10.0545		10.7804
-20.9684		-19.9706		-18.2335		-17.3853		-16.8614
4.69331		5.44767		6.77929		7.75434		8.3294
-9.99489		-9.2061		-7.93735		-6.97275		-6.10921
-9.08975		-8.2564		-6.9086		-5.13511		-4.49109
52.6777		32.4791		-45.7781		-61.0148		-59.6067
2.58463		2.70492		2.42097		2.02013		4.55414
5.74215		6.28096		7.27784		8.04348		8.49947
2.02606		1.41568		0.37247		-0.341262		-0.752615
-29.3889		-30.3407		-31.9576		-33.056		-33.6859
-1.3639		-0.665477		0.60968		1.56105		2.13371
-20.4358		-20.0152		-19.2028		-18.9946		-17.6902
3.24711		4.03053		5.21276		6.26142		6.8693
6.87716		7.44309		8.46664		9.23078		9.71823
-22.0698		-22.3693		-22.8409		-23.1287		-23.279
7.87759		8.40006		9.86984		10.6744		10.957
-13.8202		-13.0875		-11.1351		-9.66802		-8.84337
2.79549		3.43243		4.56515		5.18841		5.6846
31.8844		-1.82892		-15.2485		-28.1175		-29.9856
1.77763		2.50468		3.44095		4.67245		5.42826
9.97425		10.628		11.7208		12.5257		12.9984
-0.478474		0.26182		1.65386		2.69971		4.11758
3.77355		4.40328		5.56463		6.4106		6.7841
-20.9219		-20.5003		-20.1184		-20.1044		-19.8968
-3.60716		-3.03748		-2.01226		-1.40548		-0.789771
-8.45024		-18.6587		-31.9146		-38.6168		-49.5796
-7.5309		-6.79021		-5.45247		-4.26243		-3.87766
2.46159		3.09748		4.2539		5.05711		5.34113
-10.5299		-9.98663		-8.97225		-8.72201		-8.71416
63.8361		30.8288		-33.9069		-61.7284		-73.8224
-9.81419		-10.1361		-10.6523		-10.9759		-11.1493
5.40101		6.20838		7.597		8.67719		9.31603
5.88768		6.64513		8.14319		9.2264		9.88852
46.3376		9.81122		-42.3569		-77.7574		-129.344
-5.45392		-2.36932		-2.68081		-2.87071		-3.00193
5.68426		6.32587		7.51845		8.39266		8.91811
6.68841		7.48426		8.85104		9.88166		10.3983
4.62001		5.58576		7.02433		7.71067		8.11655
3.19048		3.93924		4.90487		5.64046		6.19001
2.76216		3.23386		4.06168		4.36998		6.95846
6.17624		6.82496		8.04634		8.9816		9.55291
-5.95303		-5.48843		-3.88697		-2.70966		-2.0356
3.98155		4.48461		5.43598		6.12844		6.43157
4.47796		5.5225		7.28205		8.73567		8.95074
1.90901		2.63076		3.96847		4.89598		6.82601
32.8355		10.3082		-18.7408		-38.3095		-78.7886
2.56929		3.03684		3.87762		4.49046		4.8609
-9.33907		-8.47653		-7.15703		-6.12068		-5.37668
8.04763		8.80976		11.0762		12.0272		12.5962
-9.15974		-8.62239		-7.67294		-7.08829		-6.60034
8.61157		9.34622		10.8071		11.9585		12.6493
41.768		16.6467		-16.6412		-43.2817		-108.302
50.8627		27.8048		-8.77055		-52.2902		-62.7537
-40.69		-40.7987		-40.8227		-40.7559		-41.4101
3.16335		3.86291		5.48891		7.70257		8.43304
-10.5102		-9.58438		-8.15854		-6.95362		-6.25032
-10.2794		-10.318		-10.7064		-12.0268		-10.251
4.21348		4.8918		6.09988		7.01122		7.55743
-0.760291		0.0407998		1.8331		2.36456		2.69376
5.36259		6.15426		5.95578		5.41146		5.2674
2.49838		3.41283		6.02178		7.19228		7.87143
-8.01682		-7.5357		-6.62204		-5.94614		-4.4504
4.84249		5.50372		6.81525		7.88486		8.52856
-7.54325		-6.65449		-5.17082		-4.0599		-3.40559
-5.22172		-5.55659		-6.09665		-6.43833		-6.62298
-2.8874		-3.57568		-4.75875		-5.57398		-6.04639
6.28355		7.00436		8.36364		9.34506		9.9296
1.80211		2.47405		3.69766		4.58296		4.98125
0.64738		1.29893		2.51524		3.44591		3.97806
-0.100758		1.20583		2.45079		3.32197		3.87984
4.35311		4.94718		6.08967		6.91157		7.39644
-30.546		-30.8728		-31.406		-31.697		-31.8327
8.23834		9.04519		10.1995		10.7439		10.8397
-6.56621		-5.73955		-4.16205		-2.86165		-1.36475
3.40316		2.25564		0.461526		-0.721044		-0.0067932
-21.901		-21.6168		-20.8941		-22.782		-18.4547
13.2962		3.63082		-31.8195		-45.741		-55.9117
-20.8324		-20.1772		-18.2779		-17.3442		-16.8892
7.64731		8.12576		9.00979		9.65697		10.026
-9.30913		-8.81097		-8.45988		-7.73456		-5.425
7.90271		8.54464		9.74892		10.6362		11.1642
5.64437		6.34169		7.62795		8.51024		9.06727
6.12987		6.70817		7.78648		8.56947		9.03809
28.5324		17.522		-32.0254		-47.941		-58.1276
5.47771		5.8338		6.64219		7.54894		8.11713
5.71633		6.40381		7.69456		8.25368		8.82505
2.27515		2.92968		4.08023		4.92966		5.42287
8.4875		8.97239		9.83575		10.8489		11.3708
6.6166		7.6134		8.97948		10.3152		11.0615
2.03785		2.86769		4.28586		5.28073		5.86887
-28.7044		-28.9492		-29.3026		-29.8875		-29.4008
-23.3951		-22.6637		-21.1876		-20.2843		-20.0085
-19.4399		-19.4002		-20.1132		-20.9754		-17.5817
-3.41621		-2.73885		-1.40425		-0.40241		0.20968
-32.4757		-33.0038		-33.8857		-34.4707		-34.7995
-1.45395		-0.64806		0.799162		1.7624		2.55193
-13.0756		-12.1		-9.59851		-7.75662		-6.98481
12.5269		6.44605		-5.06468		-12.7756		-7.15515
-6.32115		-5.40699		-2.98249		-1.74061		-0.333685
2.52536		3.99045		6.38911		7.84829		8.45399
-10.3406		-10.0395		-9.00362		-7.73592		-7.13731
-10.4572		-10.9604		-11.7983		-12.3524		-12.6632
-9.74592		-9.00136		-7.40915		-6.21689		-5.45043
57.8601		-0.365193		-18.5319		-23.4038		-22.1035
7.99733		8.76567		10.0596		10.7093		11.1199
33.4768		17.736		-7.90944		-31.8247		-41.0257
0.591322		1.30826		2.61942		3.59153		4.18251
-3.48689		-2.62039		-0.918726		0.24548		0.974712
-6.64626		-6.87144		-7.21048		-7.40295		-7.49646
-2.05607		-0.276796		0.328895		0.252357		0.222487
1.01182		1.88822		3.50697		4.73468		5.50106
10.4559		11.1172		12.5331		13.6055		14.3005
39.1923		-4.2052		-60.5419		-81.9641		-114.102
0.727746		1.74457		4.31697		5.09023		5.61544
8.60309		9.31627		10.3467		11.5455		12.3217
-7.48982		-6.7398		-4.8258		-3.38622		-2.98434

## Sheet: Fig 4
Density function of t∗
15.94
25
25
15.46
25
25
25
25
25
25
25
25
25
25
25
10.36
25
10.33
25
25
25
8.04
25
25
25
25
8.02
25
25
25
25
8.02
25
25
25
25
25
7.84
25
15.39
25
25
25
25
25
25
25
25
25
25
25
7.7
25
25
25
25
25
25
25
25
25
25
6.49
25
25
6.49
25
6.49
25
25
25
25
25
7.84
6.49
25
25
25
7.77
7.84
25
25
25
25
25
25
10.26
7.7
25
8.75
8.04
25
25
25
25
25
25
25
7.77
25
25
25
25
25
25
25
25
25
25
25
25
25
25
25
25
25
25
25
7.77
25
25
25
25
25
25
25
25
25
25
25
25
25
25
25
25
25
25
25
25
25
25
25
25
25
25
25
25
25
25
25
10.36
25
25
25
25
25
25
25
25
25
25
25
25
25
25
25
25
25
25
25
9.93
25
25
25
25
25
25
25
25
25
25
25
25
15.9
25
25
25
25
25
25
25
25
25
25
25
25
10.69
25
25
25
25
25
25
25
6.49
25
25
25
25
25
25
25
25
25
25
25
25
25
25
25
25
25
25
25
25
25
25
25
25
25
25
25
25
25
25
25
25
25
25
25
25
25
25
25
25
7.84
25
25
25
25
25
25
25
25
25
25
25
25
25
8.43
25
25
25
25
25
9.95
25
25
25
25
25
10.26
25
25
25
25
25
25
25
7.77
25
25
25
25
25
25
25
10.27
25
25
25
25
25
25
25
25
25
25
25
25
25
25
25
25
25
25
25
25
25
25
25
25
25
25
25
25
25
25
25
25
25
25
25
9.85
25
25
25
9.85
7.42
25
25
25
25
25
25
25
25
25
25
25
25
25
15.39
25
25
25
25
8.06
25
25
25
25
25
25
10.21
25
25
25
25
25
25
25
25
25
25
25
25
25
25
25
25
25
25
25
6.49
25
25
25
25
25
25
7.7
25
25
25
25
25
25
25
25
25
25
25
25
25
10.38
25
25
25
25
25
25
25
25
25
25
6.49
25
25
25
25
25
25
25
25
7.77
25
25
25
25
25
25
25
25
25
25
10.36
25
25
25
25
25
25
25
25
25
25
25
25
25
25
25
25
25
25
25
25
25
25
25
25
25
25
25
25
25
8.04
25
25
25
7.7
25
16.54
25
25
25
25
25
25
25
25
25
8.07
25
25
25
25
25
25
25
25
25
25
25
25
25
25
25
25
25
25
25
25
17.29
25
25
25
6.49
25
25
25
25
25
25
7.77
25
25
25
25
6.49
25
25
25
25
25
8.17
25
25
25
25
25
25
25
25
25
25
25
7.77
25
25
25
25
10.33
25
25
25
7.7
25
25
8.06
25
25
25
25
10.12
25
25
25
25
25
25
25
25
25
25
25
7.7
25
25
25
25
25
25
10.56
25
25
25
25
25
25
25
25
25
25
25
25
25
25
25
25
25
25
25
25
25
25
25
25
10.24
25
25
25
25
25
25
7.96
8.21
7.91
25
25
25
25
6.49
9.93
25
25
25
25
7.77
25
25
25
25
6.49
25
25
25
25
25
25
25
25
25
25
25
25
25
25
25
25
25
25
25
25
25
25
7.34
25
25
25
25
25
25
25
25
25
25
25
25
25
25
25
25
25
25
25
25
25
25
25
25
25
25
25
25
25
25
25
25
6.49
25
25
25
25
25
25
25
10.71
25
25
25
25
25
25
25
25
7.34
25
25
7.99
25
25
25
25
25
25
25
25
25
25
25
25
25
25
25
25
25
25
25
25
25
25
25
25
25
25
25
25
25
25
25
25
25
25
25
25
25
25
25
7.88
25
25
6.49
7.98
25
25
25
7.77
25
25
25
25
25
25
7.84
25
25
10.72
25
25
25
25
25
25
25
25
25
25
25
25
25
25
25
8.75
25
25
25
25
25
25
25
7.34
25
25
25
25
25
25
25
25
25
25
25
25
25
25
25
25
25
25
25
25
25
25
25
25
25
25
25
25
25
25
25
25
25
7.42
25
25
25
25
25
25
6.49
25
25
25
25
25
25
7.7
25
25
25
25
25
25
25
25
25
25
25
25
25
25
25
25
25
25
25
25
25
25
25
25
25
25
25
25
25
25
25
25
6.49
25
25
25
25
25
25
25
25
25
25
25
25
25
25
25
25
25
25
25
25
25
7.87
25
25
25
25
25
25
25
25
25
25
25
25
25
25
25
25
8.9
25
25
25
25
15.39
10.85
25
25
25
25
25
25
25
6.49
25
25
25
25
25
25
25
25
25
25
25
25
25
25
25
25
25
25
25
25
25
25
25
25
25
25
25
25
25
25
25
25
25
25
25
25
25
25
25
7.7
25
25
15.9
25
25
25
25
9.94
25
25
25
25
25
25
25
25
25
25
25
25
25
25
25
9.97
25
25
25
25
25
25
25
25
25
25
25
25
25
25
25
10.25
25
25
25
25
25
25
25
8.01
25
25
25
25
25
25]

## Sheet: Fig 5
Density function of Vt∗
99.8339
99.8339
99.8339
99.8339
178.357
180.372
99.8339
99.8339
99.8339
185.172
113.849
99.8339
99.8339
99.8339
99.8339
99.8339
190.285
99.8339
196.164
99.8339
99.8339
99.8339
109.513
99.8339
99.8339
99.8339
99.8339
99.8339
99.8339
99.8339
99.8339
99.8339
99.8339
109.143
99.8339
224.958
99.8339
99.8339
99.8339
99.8339
99.8339
99.8339
99.8339
99.8339
99.8339
232.226
99.8339
99.8339
99.8339
99.8339
99.8339
99.8339
99.8339
99.8339
99.8339
99.8339
99.8339
99.8339
99.8339
99.8339
99.8339
239.588
99.8339
99.8339
99.8339
99.8339
130.59
99.8339
99.8339
99.8339
99.8339
99.8339
99.8339
99.8339
99.8339
99.8339
99.8339
99.8339
99.8339
99.8339
99.8339
99.8339
99.8339
99.8339
99.8339
99.8339
99.8339
99.8339
99.8339
99.8339
103.939
99.8339
99.8339
99.8339
99.8339
244.137
99.8339
99.8339
99.8339
99.8339
99.8339
99.8339
99.8339
99.8339
99.8339
99.8339
99.8339
99.8339
99.8339
99.8339
99.8339
99.8339
99.8339
99.8339
99.8339
99.8339
99.8339
99.8339
99.8339
99.8339
99.8339
99.8339
99.8339
109.76
112.409
99.8339
104.214
99.8339
99.8339
99.8339
99.8339
99.8339
99.8339
110.005
99.8339
99.8339
99.8339
99.8339
256.3
99.8339
99.8339
99.8339
99.8339
99.8339
99.8339
99.8339
99.8339
99.8339
99.8339
102.324
99.8339
99.8339
99.8339
99.8339
99.8339
99.8339
99.8339
99.8339
99.8339
99.8339
99.8339
99.8339
99.8339
99.8339
99.8339
99.8339
99.8339
250.457
99.8339
99.8339
99.8339
99.8339
119.747
99.8339
99.8339
99.8339
99.8339
99.8339
99.8339
99.8339
257.152
99.8339
114.587
196.784
99.8339
99.8339
99.8339
99.8339
99.8339
99.8339
99.8339
99.8339
99.8339
259.353
99.8339
99.8339
99.8339
256.168
99.8339
99.8339
99.8339
107.568
99.8339
112.087
99.8339
99.8339
99.8339
99.8339
99.8339
99.8339
262.208
99.8339
110.347
109.173
265.96
99.8339
117.013
104.414
99.8339
99.8339
99.8339
99.8339
99.8339
99.8339
218.044
99.8339
265.491
269.687
99.8339
99.8339
99.8339
99.8339
99.8339
99.8339
99.8339
124.218
277.701
99.8339
124.326
99.8339
99.8339
99.8339
182.668
99.8339
99.8339
99.8339
280.884
99.8339
99.8339
99.8339
99.8339
99.8339
99.8339
99.8339
110.51
99.8339
99.8339
99.8339
99.8339
99.8339
99.8339
99.8339
99.8339
99.8339
99.8339
99.8339
99.8339
99.8339
99.8339
99.8339
99.8339
99.8339
99.8339
99.8339
99.8339
136.889
99.8339
205.838
207.148
212.67
99.8339
214.662
99.8339
100.796
99.8339
99.8339
99.8339
99.8339
99.8339
99.8339
99.8339
99.8339
99.8339
99.8339
99.8339
99.8339
112.138
99.8339
99.8339
223.95
99.8339
125.956
99.8339
99.8339
99.8339
233.478
99.8339
99.8339
116.305
99.8339
99.8339
99.8339
99.8339
99.8339
99.8339
99.8339
99.8339
99.8339
99.8339
99.8339
99.8339
99.8339
111.691
99.8339
99.8339
99.8339
242.158
105.297
99.8339
99.8339
99.8339
242.713
99.8339
99.8339
99.8339
99.8339
99.8339
99.8339
99.8339
99.8339
99.8339
99.8339
99.8339
99.8339
99.8339
99.8339
99.8339
99.8339
99.8339
99.8339
99.8339
101.277
99.8339
99.8339
99.8339
99.8339
99.8339
250.818
99.8339
99.8339
99.8339
99.8339
99.8339
99.8339
252.644
126.119
99.8339
99.8339
104.695
112.849
99.8339
99.8339
99.8339
99.8339
99.8339
99.8339
249.288
99.8339
99.8339
99.8339
99.8339
99.8339
99.8339
99.8339
99.8339
99.8339
162.167
109.794
99.8339
104.653
99.8339
99.8339
99.8339
257.081
99.8339
99.8339
99.8339
171.289
112.881
99.8339
99.8339
99.8339
99.8339
99.8339
99.8339
99.8339
99.8339
99.8339
99.8339
249.068
99.8339
99.8339
99.8339
99.8339
99.8339
99.8339
99.8339
99.8339
100.196
99.8339
248.664
99.8339
99.8339
99.8339
99.8339
99.8339
99.8339
103.595
99.8339
99.8339
105.466
167.484
99.8339
253.034
99.8339
99.8339
112.732
99.8339
99.8339
99.8339
252.313
99.8339
115.714
99.8339
102.085
257.145
99.8339
99.8339
99.8339
99.8339
99.8339
99.8339
99.8339
99.8339
99.8339
103.185
228.005
99.8339
99.8339
99.8339
99.8339
267.201
99.8339
99.8339
99.8339
99.8339
99.8339
99.8339
99.8339
99.8339
99.8339
99.8339
99.8339
99.8339
241.086
99.8339
99.8339
100.398
99.8339
99.8339
99.8339
99.8339
99.8339
99.8339
99.8339
99.8339
99.8339
145.038
99.8339
277.968
99.8339
100.715
102.326
99.8339
99.8339
99.8339
99.8339
99.8339
99.8339
99.8339
176.332
99.8339
99.8339
99.8339
99.8339
99.8339
181.662
99.8339
99.8339
99.8339
99.8339
109.913
99.8339
99.8339
108.826
188.635
99.8339
99.8339
193.222
195.858
99.8339
109.955
201.212
99.8339
204.248
206.853
99.8339
99.8339
210.07
213.328
99.8339
99.8339
99.8339
99.8339
99.8339
114.973
99.8339
99.8339
99.8339
99.8339
99.8339
99.8339
226.968
99.8339
99.8339
112.219
99.8339
99.8339
99.8339
99.8339
229.969
99.8339
101.34
99.8339
99.8339
99.8339
99.8339
99.8339
99.8339
99.8339
99.8339
99.8339
109.999
99.8339
99.8339
99.8339
99.8339
99.8339
238.306
99.8339
99.8339
99.8339
99.8339
99.8339
99.8339
99.8339
99.8339
99.8339
99.8339
99.8339
99.8339
99.8339
99.8339
99.8339
99.8339
165.449
99.8339
99.8339
241.896
99.8339
244.061
99.8339
99.8339
108.041
99.8339
99.8339
99.8339
126.077
99.8339
99.8339
99.8339
240.204
99.8339
99.8339
99.8339
99.8339
120.226
99.8339
118.661
99.8339
99.8339
114.899
99.8339
99.8339
99.8339
119.418
99.8339
99.8339
99.8339
99.8339
99.8339
99.8339
99.8339
99.8339
99.8339
99.8339
99.8339
99.8339
251.757
256.579
99.8339
99.8339
99.8339
99.8339
99.8339
99.8339
99.8339
99.8339
99.8339
99.8339
99.8339
99.8339
99.8339
99.8339
99.8339
99.8339
99.8339
134.065
258.916
99.8339
99.8339
99.8339
99.8339
253.721
250.109
99.8339
99.8339
99.8339
99.8339
99.8339
99.8339
99.8339
99.8339
99.8339
99.8339
99.8339
99.8339
99.8339
99.8339
99.8339
99.8339
99.8339
99.8339
99.8339
99.8339
99.8339
99.8339
99.8339
99.8339
99.8339
99.8339
99.8339
99.8339
99.8339
99.8339
99.8339
99.8339
142.588
99.8339
99.8339
99.8339
99.8339
99.8339
99.8339
99.8339
112.119
99.8339
99.8339
99.8339
99.8339
99.8339
99.8339
99.8339
99.8339
99.8339
99.8339
99.8339
99.8339
99.8339
99.8339
99.8339
99.8339
99.8339
99.8339
99.8339
266.104
99.8339
99.8339
108.715
99.8339
265.377
99.8339
99.8339
99.8339
99.8339
132.412
99.8339
99.8339
99.8339
99.8339
99.8339
99.8339
99.8339
99.8339
99.8339
99.8339
99.8339
99.8339
99.8339
99.8339
99.8339
99.8339
276.312
99.8339
99.8339
278.386
99.8339
99.8339
99.8339
99.8339
175.705
127.092
99.8339
177.585
99.8339
99.8339
99.8339
182.857
99.8339
185.823
99.8339
99.8339
186.656
99.8339
99.8339
99.8339
192.544
99.8339
99.8339
198.031
99.8339
200.289
99.8339
99.8339
99.8339
99.8339
208.864
99.8339
99.8339
212.402
99.8339
217.47
220.666
99.8339
224.348
99.8339
99.8339
99.8339
99.8339
99.8339
99.8339
99.8339
99.8339
99.8339
99.8339
133.456
230.314
99.8339
99.8339
99.8339
230.239
99.8339
234.633
99.8339
103.069
99.8339
99.8339
99.8339
99.8339
101.899
99.8339
99.8339
240.866
99.8339
241.584
99.8339
99.8339
99.8339
99.8339
99.8339
99.8339
103.486
99.8339
99.8339
99.8339
99.8339
99.8339
99.8339
99.8339
99.8339
99.8339
174.838
99.8339
99.8339
99.8339
99.8339
100.139
99.8339
99.8339
99.8339
114.688
99.8339
99.8339
99.8339
99.8339
115.611
99.8339
99.8339
240.19
99.8339
99.8339
99.8339
99.8339
112.468
99.8339
99.8339
99.8339
250.909
99.8339
99.8339
99.8339
99.8339
99.8339
99.8339
99.8339
99.8339
99.8339
99.8339
99.8339
99.8339
99.8339
99.8339
99.8339
99.8339
99.8339
249.286
99.8339
99.8339
99.8339
99.8339
99.8339
99.8339
99.8339
99.8339
185.71
99.8339
262.723
99.8339
99.8339
99.8339
144.053
99.8339
99.8339
99.8339
99.8339
99.8339
99.8339
99.8339
100.135
99.8339
201.652
99.8339
99.8339
99.8339
99.8339
99.8339
99.8339
99.8339
99.8339
99.8339
99.8339
99.8339
99.8339
247.58
99.8339
99.8339
99.8339
99.8339
99.8339
99.8339
99.8339
99.8339
103.102
258.333
117.796
99.8339
99.8339
99.8339
99.8339
99.8339
99.8339
99.8339
99.8339
99.8339
115.494
99.8339
105.252
99.8339
99.8339
99.8339
256.573
99.8339
165.935
99.8339
115.838
99.8339
99.8339
99.8339
100.715
99.8339
256.431
99.8339
127.88
99.8339
119.654
99.8339
101.291
99.8339
99.8339
99.8339
99.8339
99.8339
99.8339
99.8339
99.8339
99.8339
99.8339
99.8339
99.8339
99.8339
99.8339
99.8339
101.791
99.8339
99.8339
99.8339
99.8339
99.8339
99.8339
99.8339
99.8339
99.8339
99.8339
99.8339
99.8339
99.8339
99.8339
99.8339
99.8339
99.8339
99.8339
99.8339
99.8339
99.8339
99.8339
99.8339
99.8339
99.8339
99.8339
99.8339

## Sheet: Fig 6&7
Optimal surrender time		Policy values with different penalties
0		101.88
18.13		100.98
25		99.842
25		99.842
25		99.842
25		99.842
25		99.842
25		99.842
25		99.842
25		99.842
25		99.842
25		99.842
25		99.842
25		99.842
25		99.842
25		99.842
