# Supplementary material for: Guaranteed minimum withdrawal benefits with high-water mark fee structure
Source: PLoS One. 2024 May 21;19(5):e0302740. doi: 10.1371/journal.pone.0302740 (PMC11108128; doi:10.1371/journal.pone.0302740)
Supplement: S1 File — (ZIP) [file pone.0302740.s002.zip]

Archive with 20 entries (20 files):
- Highwatermark (jump regime switch)/123.tex
- Highwatermark (jump regime switch)/jabbrv-ltwa-all.ldf
- Highwatermark (jump regime switch)/jabbrv-ltwa-en.ldf
- Highwatermark (jump regime switch)/jabbrv.sty
- Highwatermark (jump regime switch)/manuscript.tex
- Highwatermark (jump regime switch)/osajnl.bst
- Highwatermark (jump regime switch)/osameet3.sty
- Highwatermark (jump regime switch)/plos2015.bst
- Highwatermark (jump regime switch)/sample.bib
- Highwatermark (jump regime switch)/33.png
- Highwatermark (jump regime switch)/444.png
- Highwatermark (jump regime switch)/555.png
- Highwatermark (jump regime switch)/OSAmeetings.pdf
- Highwatermark (jump regime switch)/OT10000F1.eps
- Highwatermark (jump regime switch)/OT10000F1.pdf
- Highwatermark (jump regime switch)/all_data.xlsx
- Highwatermark (jump regime switch)/netliability.png
- Highwatermark (jump regime switch)/netliabilityalpha.png
- Highwatermark (jump regime switch)/p_policyvalue.png
- Highwatermark (jump regime switch)/pricec.png
