# Supplementary material for: Guaranteed minimum withdrawal benefits with high-water mark fee structure
Source: PLoS One. 2024 May 21;19(5):e0302740. doi: 10.1371/journal.pone.0302740 (PMC11108128; doi:10.1371/journal.pone.0302740)
Supplement: S1 File — (ZIP) [file pone.0302740.s002.zip › Highwatermark (jump regime switch)/sample.bib]

@article{bacinello2011variable,
	title={Variable annuities: A unifying valuation approach},
	author={Bacinello, Anna Rita and Millossovich, Pietro and Olivieri, Annamaria and Pitacco, Ermanno},
	journal={Insurance: Mathematics and Economics},
	volume={49},
	number={3},
	pages={285--297},
	year={2011},
	publisher={Elsevier}
}


@article{feng2022variable,
	title={Variable annuity pricing, valuation, and risk management: a survey},
	author={Feng, Runhuan and Gan, Guojun and Zhang, Ning},
	journal={Scandinavian Actuarial Journal},
	volume={2022},
	number={10},
	pages={867--900},
	year={2022},
	publisher={Taylor \& Francis}
}


@article{ballotta2020variable,
	title={Variable annuities in a {L}{\'e}vy-based hybrid model with surrender risk},
	author={Ballotta, Laura and Eberlein, Ernst and Schmidt, Thorsten and Zeineddine, Raghid},
	journal={Quantitative Finance},
	volume={20},
	number={5},
	pages={867--886},
	year={2020},
	publisher={Taylor \& Francis}
}

@article{luo2022research,
	title={Research on the influence of payment methods on the control of medical insurance expenses—Based on empirical analysis of double difference},
	author={Luo, Juan and Wang, Shuxin and Dan, Lulu and Zhang, Rui and Bi, Liang},
	journal={Frontiers in Public Health},
	volume={10},
	pages={938831},
	year={2022},
	publisher={Frontiers}
}

@article{yang2023impact,
	title={The impact of pension insurance types on the health of older adults in China: a study based on the 2018 CHARLS data},
	author={Yang, Dongliang and Ren, Zhichao and Zheng, Ge},
	journal={Frontiers in Public Health},
	volume={11},
	pages={1180024},
	year={2023},
	publisher={Frontiers}
}


@article{gweon2023hybrid,
	title={A hybrid data mining framework for variable annuity portfolio valuation},
	author={Gweon, Hyukjun and Li, Shu},
	journal={ASTIN Bulletin: The Journal of the IAA},
	volume={53},
	number={3},
	pages={580--595},
	year={2023}
}

@article{lin2020fast,
	title={Fast and efficient nested simulation for large variable annuity portfolios: A surrogate modeling approach},
	author={Lin, X Sheldon and Yang, Shuai},
	journal={Insurance: Mathematics and Economics},
	volume={91},
	pages={85--103},
	year={2020},
	publisher={Elsevier}
}

@article{milevsky2006financial,
	title={Financial valuation of guaranteed minimum withdrawal benefits},
	author={Milevsky, Moshe A and Salisbury, Thomas S},
	journal={Insurance: Mathematics and Economics},
	volume={38},
	number={1},
	pages={21--38},
	year={2006},
	publisher={Elsevier}
}

@article{feng2016identity,
	title={An identity of hitting times and its application to the valuation of guaranteed minimum withdrawal benefit},
	author={Feng, Runhuan and Volkmer, Hans W},
	journal={Mathematics and Financial Economics},
	volume={10},
	pages={127--149},
	year={2016},
	publisher={Springer}
}

@article{bernard2019less,
	title={Where less is more: Reducing variable annuity fees to benefit policyholder and insurer},
	author={Bernard, Carole and Moenig, Thorsten},
	journal={Journal of Risk and Insurance},
	volume={86},
	number={3},
	pages={761--782},
	year={2019},
	publisher={Wiley Online Library}
}

@article{cui2017variable,
	title={Variable annuities with VIX-linked fee structure under a Heston-type stochastic volatility model},
	author={Cui, Zhenyu and Feng, Runhuan and MacKay, Anne},
	journal={North American Actuarial Journal},
	volume={21},
	number={3},
	pages={458--483},
	year={2017},
	publisher={Taylor \& Francis}
}

@article{bernard2014state,
	title={State-dependent fees for variable annuity guarantees},
	author={Bernard, Carole and Hardy, Mary and MacKay, Anne},
	journal={ASTIN Bulletin: The Journal of the IAA},
	volume={44},
	number={3},
	pages={559--585},
	year={2014},
	publisher={Cambridge University Press}
}

@article{feng2017risk,
	title={Risk based capital for guaranteed minimum withdrawal benefit},
	author={Feng, Runhuan and Vecer, Jan},
	journal={Quantitative Finance},
	volume={17},
	number={3},
	pages={471--478},
	year={2017},
	publisher={Taylor \& Francis}
}

@article{peng2012pricing,
	title={Pricing guaranteed minimum withdrawal benefits under stochastic interest rates},
	author={Peng, Jingjiang and Leung, Kwai Sun and Kwok, Yue Kuen},
	journal={Quantitative Finance},
	volume={12},
	number={6},
	pages={933--941},
	year={2012},
	publisher={Taylor \& Francis}
}

@article{dai2008guaranteed,
	title={Guaranteed minimum withdrawal benefit in variable annuities},
	author={Dai, Min and Kuen Kwok, Yue and Zong, Jianping},
	journal={Mathematical Finance: An International Journal of Mathematics, Statistics and Financial Economics},
	volume={18},
	number={4},
	pages={595--611},
	year={2008},
	publisher={Wiley Online Library}
}

@article{kling2011impact,
	title={The impact of stochastic volatility on pricing, hedging, and hedge efficiency of withdrawal benefit guarantees in variable annuities},
	author={Kling, Alexander and Ruez, Frederik and Russ, Jochen},
	journal={ASTIN Bulletin: The Journal of the IAA},
	volume={41},
	number={2},
	pages={511--545},
	year={2011},
	publisher={Cambridge University Press}
}

@article{feng2012analytical,
	title={Analytical calculation of risk measures for variable annuity guaranteed benefits},
	author={Feng, Runhuan and Volkmer, Hans W},
	journal={Insurance: Mathematics and Economics},
	volume={51},
	number={3},
	pages={636--648},
	year={2012},
	publisher={Elsevier}
}

@article{feng2017analytical,
	title={Analytical valuation and hedging of variable annuity guaranteed lifetime withdrawal benefits},
	author={Feng, Runhuan and Jing, Xiaochen},
	journal={Insurance: Mathematics and Economics},
	volume={72},
	pages={36--48},
	year={2017},
	publisher={Elsevier}
}

@article{feng2019quantitative,
	title={Quantitative modeling of risk management strategies: Stochastic reserving and hedging of variable annuity guaranteed benefits},
	author={Feng, Runhuan and Yi, Bingji},
	journal={Insurance: Mathematics and Economics},
	volume={85},
	pages={60--73},
	year={2019},
	publisher={Elsevier}
}

@article{landriault2021high,
	title={High-water mark fee structure in variable annuities},
	author={Landriault, David and Li, Bin and Li, Dongchen and Wang, Yumin},
	journal={Journal of Risk and Insurance},
	volume={88},
	number={4},
	pages={1057--1094},
	year={2021},
	publisher={Wiley Online Library}
}

@article{goudenege2016pricing,
	title={Pricing and hedging GLWB in the Heston and in the Black--Scholes with stochastic interest rate models},
	author={Goudenege, Ludovic and Molent, Andrea and Zanette, Antonino},
	journal={Insurance: Mathematics and Economics},
	volume={70},
	pages={38--57},
	year={2016},
	publisher={Elsevier}
}

@article{piscopo2018if,
	title={What if Variable Annuity Policyholders With Guaranteed Lifelong Withdrawal Benefit Were Rational?},
	author={Piscopo, Gabriella and R{\"u}ede, Philipp},
	journal={Journal of Risk and Insurance},
	volume={85},
	number={1},
	pages={203--217},
	year={2018},
	publisher={Wiley Online Library}
}

@article{lin2009pricing,
	title={Pricing annuity guarantees under a regime-switching model},
	author={Lin, X Sheldon and Tan, Ken Seng and Yang, Hailiang},
	journal={North American Actuarial Journal},
	volume={13},
	number={3},
	pages={316--332},
	year={2009},
	publisher={Taylor \& Francis}
}

@article{goudenege2021gaussian,
	title={Gaussian process regression for pricing variable annuities with stochastic volatility and interest rate},
	author={Gouden{\`e}ge, Ludovic and Molent, Andrea and Zanette, Antonino},
	journal={Decisions in Economics and Finance},
	volume={44},
	pages={57--72},
	year={2021},
	publisher={Springer}
}

@article{godin2023risk,
	title={Risk allocation through shapley decompositions, with applications to variable annuities},
	author={Godin, Fr{\'e}d{\'e}ric and Hamel, Emmanuel and Gaillardetz, Patrice and Ng, Edwin Hon-Man},
	journal={ASTIN Bulletin: The Journal of the IAA},
	volume={53},
	number={2},
	pages={311--331},
	year={2023},
	publisher={Cambridge University Press}
}

@article{fontana2023valuation,
	title={Valuation of general GMWB annuities in a low interest rate environment},
	author={Fontana, Claudio and Rotondi, Francesco},
	journal={Insurance: Mathematics and Economics},
	volume={112},
	pages={142--167},
	year={2023},
	publisher={Elsevier}
}

@article{kirkby2023valuation,
	title={Valuation and optimal surrender of variable annuities with guaranteed minimum benefits and periodic fees},
	author={Kirkby, J Lars and Aguilar, Jean-Philippe},
	journal={Scandinavian Actuarial Journal},
	volume={2023},
	number={6},
	pages={624--654},
	year={2023},
	publisher={Taylor \& Francis}
}

@article{wang2021optimal,
	title={Optimal fee structure of variable annuities},
	author={Wang, Gu and Zou, Bin},
	journal={Insurance: Mathematics and Economics},
	volume={101},
	pages={587--601},
	year={2021},
	publisher={Elsevier}
}
