# Supplementary material for: Guaranteed minimum withdrawal benefits with high-water mark fee structure
Source: PLoS One. 2024 May 21;19(5):e0302740. doi: 10.1371/journal.pone.0302740 (PMC11108128; doi:10.1371/journal.pone.0302740)
Supplement: S1 File — (ZIP) [file pone.0302740.s002.zip › Highwatermark (jump regime switch)/all_data.xlsx]

## Sheet: Fig 1
Relationship between c and the no-arbitrage value of Liability and Income
fairalpha0income:
	17.5094	32.0861	42.6429	49.9566	55.3413	59.378	62.3698	64.7469	66.8366	68.5183
fairalpha0liability:
	63.5885	59.5913	54.999	50.3881	46.2925	42.8971	39.9956	37.5386	35.4075	33.5674
fairalpha1income:
	20.8575	34.2383	43.9303	50.7609	55.837	59.674	62.5486	64.8942	66.928	68.602
fairalpha1liability:
	63.532	59.5281	54.956	50.3504	46.2695	42.8681	39.9782	37.5344	35.4049	33.5638
fairalpha3income:
	26.0982	37.5638	46.0141	52.0428	56.6464	60.1138	62.8201	65.1494	67.0585	68.7187
fairalpha3liability:
	63.4218	59.3957	54.85	50.2658	46.2155	42.8244	39.9618	37.5067	35.399	33.5593
fairalpha5income:
	29.8835	39.8289	47.3675	52.9156	57.0696	60.3464	63.0736	65.2861	67.18	68.9038
fairalpha5liability:
	63.3036	59.2747	54.7335	50.1715	46.1476	42.7954	39.9197	37.4893	35.3933	33.5122
fairalphacincome:
	25.1398	39.3482	47.7832	53.333	57.3844	60.5693	63.1733	65.3651	67.2499	68.8919
fairalphacliability:
	63.5029	59.4012	54.7886	50.1504	46.1145	42.7506	39.8814	37.4398	35.3384	33.4897

## Sheet: Fig 2
Density function with various w
vectorw2:	vectorw3:	vectorw4:	vectorw5:
-12.0167	-4.32866	11.3704	26.6464
-709.989	-311.856	-46.2522	-23.7017
-23.3191	-4.46989	8.60351	23.0616
-38.3364	10.6041	16.0437	21.5395
-150.547	-78.5807	-14.0844	18.6645
1.6303	14.7814	22.2247	26.6027
-73.163	-6.50279	18.6144	25.4191
2.67824	14.6181	18.9163	35.6185
-52.6639	-14.6273	19.8506	14.8176
-37.4737	-13.9373	21.8216	21.0458
-45.2602	-18.6304	-4.45064	30.9083
-13.1598	-2.28251	18.8214	34.0145
-34.406	0.808222	18.2319	29.0631
-11.811	5.35787	17.3923	28.5694
-46.5502	-21.3099	-9.62173	26.1757
-19.863	4.26088	10.5165	25.3591
-52.4248	-31.4305	17.2134	30.5033
0.981838	15.9273	19.7011	29.8573
-14.1998	-2.25589	11.9169	22.41
-23.0575	-7.48532	14.2236	24.1259
-204.69	-154.521	-53.1949	6.43128
-17.4226	2.58069	23.8816	31.5543
-75.6561	-33.9793	-0.455408	12.9145
-1.74588	7.89747	19.2732	25.5117
-21.1563	-7.78013	13.6591	38.7485
-23.6711	-6.21897	12.8093	23.8177
-21.7769	-2.52369	13.4087	21.7008
4.74857	14.2807	20.9434	29.2652
-0.648799	8.08315	20.5383	24.4313
-3.15145	20.2057	20.8162	24.0713
-24.5408	-18.0417	-9.32138	11.1672
-16.8504	-2.29223	7.74208	24.9603
-149.349	-26.3598	0.443258	15.9079
-18.8109	4.7866	12.3539	24.582
-459.976	-128.2	-121.958	-60.8739
-10.1862	-2.39007	9.7594	21.0491
-7.30201	-10.917	12.4741	23.3187
-23.8052	-10.6229	17.9702	26.8981
-24.9867	-0.0544709	16.6939	31.1303
-53.1358	-11.7997	7.62318	17.3708
-14.6408	-3.40251	0.84328	24.4868
-12.2064	3.36131	16.3896	25.7887
-61.0568	0.842372	10.2838	10.5864
-10.7784	2.10499	19.0739	28.2251
-28.3534	13.5779	25.732	34.3736
-63.4582	-34.5035	2.60393	19.2772
-25.1939	5.10225	4.79512	19.5681
-59.8706	-3.37452	9.35781	18.2236
-12.3843	4.27629	16.8968	23.4983
-39.4524	-16.635	19.9303	32.138
-56.0633	-36.0928	-6.82977	21.7495
-9.80823	4.34813	15.5732	22.4153
-85.7928	-101.253	3.5512	12.1677
-10.0385	-1.73252	13.2473	27.0644
-37.7688	-34.3563	17.5446	25.2937
-12.9211	-8.33309	26.3814	33.7798
-39.2987	-20.6707	-1.69836	23.5235
-44.4353	-22.453	20.0086	13.6734
-45.5439	-1.73204	4.09311	17.0145
-146.186	-8.26971	14.4215	9.91511
-15.49	9.10113	20.006	22.5285
-82.6436	-62.1967	-25.4026	4.71667
-39.6522	4.50404	14.1955	25.7318
-65.5738	-3.14342	20.231	22.6635
-78.7249	-23.3155	10.4345	18.5346
-43.4969	-2.46389	9.37435	22.0017
-74.0546	-12.6218	16.2923	25.1884
-23.0625	-1.85309	3.10392	32.0878
-17.2782	1.4612	13.1729	22.296
-17.2466	11.3065	20.5102	30.6303
-465.337	-246.834	-53.5371	-14.6445
-85.7289	-21.3615	-28.6239	13.3933
-9.78859	6.2546	16.4048	25.5034
-82.9595	22.5662	25.4759	24.011
-16.7369	-5.27426	15.3713	24.988
-88.6548	-21.1082	-16.0312	10.2852
-85.6801	-21.3851	-10.72	1.14498
-48.4003	-5.25148	5.21324	26.9343
-138.484	-76.8138	-11.6884	-8.44162
-23.6513	8.15064	18.0761	32.3901
-41.4331	-33.7152	-3.93439	6.56202
-17.3744	-3.7178	9.1792	21.0577
-68.3119	-6.96286	-18.1717	3.24775
-33.0684	-25.4835	25.1676	18.5833
1.12674	11.2079	17.4138	24.5582
-10.1814	-3.17863	14.636	25.449
-9.26491	9.46955	17.5717	25.6677
-51.0517	2.60256	11.9865	24.3171
-37.2878	-10.4481	9.10689	21.4378
-35.0374	15.3101	20.4789	30.1385
-4.2616	10.3105	14.8949	22.895
1.3344	11.9019	21.6513	32.4684
-72.6324	-4.62792	3.46141	17.7609
-51.5527	-33.188	26.5967	37.8355
-35.7384	2.8539	16.743	22.1422
-34.9843	-0.971863	-1.25227	29.6336
-4.70018	12.2721	17.3087	29.4668
-22.9829	-2.34567	23.2367	30.2791
2.82363	9.70691	22.229	30.3015
-37.0354	-2.69597	8.74193	36.169
-25.5829	13.5353	17.8831	27.672
-58.1419	-8.8283	-14.9525	31.5149
-141.167	-4.08151	4.80453	-0.852757
-104.924	-54.843	-23.2037	10.5999
-67.1097	-43.7758	-6.34522	21.6437
-43.1622	-3.53758	-7.49255	30.9612
-40.3298	-29.7721	12.2007	17.1573
-7.40398	7.76842	18.4332	26.1254
-18.8831	-2.47875	0.526613	36.0187
-1.66304	11.1456	17.2715	22.3646
-13.062	0.101692	10.1267	25.766
-17.5468	-3.39126	5.77574	4.71787
-244.711	-289.037	-12.155	19.4453
-124.097	-15.5026	10.8132	12.7785
-38.7653	-3.13971	5.04199	24.726
-20.3011	1.71037	15.143	28.8935
-170.548	-42.2486	-4.12469	19.8282
-65.0832	-44.5116	13.0657	21.9555
-97.2166	-26.2166	14.3559	29.145
-87.6632	-48.2588	-7.57163	19.5288
-30.5454	11.6337	29.987	26.4858
-53.9725	-20.5997	4.15469	-5.58081
-40.2521	-43.1827	-9.67441	17.4009
-0.125916	9.03539	15.2854	23.0558
-9.92688	6.30555	12.5962	20.1968
-148.417	-67.9083	-13.455	24.1024
-9.86428	8.41394	24.0335	28.6097
-15.1455	2.94529	11.7516	17.8492
-0.381003	6.84811	20.6918	34.2383
-36.6367	-10.8415	15.7121	24.7795
-16.8227	-3.0011	19.4442	27.8258
-26.8104	-10.3369	10.3416	24.3398
-5.535	8.32638	19.3812	33.0453
-13.4317	2.15923	16.7635	27.3786
-9.38878	9.42157	23.8682	39.5853
-40.9239	5.94709	21.7772	30.4411
-119.157	-49.151	-8.22919	10.7285
-1.76134	5.39463	12.074	19.6522
-97.6838	-18.7626	-7.16925	31.6596
-15.3031	-8.23649	8.67508	11.9264
-35.9848	-21.3619	11.3795	31.2071
-66.5563	-40.924	-9.07906	2.89857
-27.9916	-8.01665	-6.5664	17.3802
2.26613	8.91105	14.5886	22.6543
-85.0817	-39.2972	11.8285	15.5001
-29.3994	-8.71753	-5.84602	19.3362
-26.1257	-4.27484	4.58071	10.6937
-31.299	-27.7085	-2.95513	3.8901
-67.6215	-41.6359	0.150574	29.154
-34.9138	-0.0520774	22.771	21.8481
-15.4518	6.6332	14.603	30.1066
-24.6556	-12.5496	5.88377	4.74791
0.154445	11.5072	18.8534	24.1106
-11.4162	7.1715	18.4777	29.3156
-69.467	-35.1212	25.1267	16.487
-100.015	-15.8222	-8.14401	4.25139
-71.3278	-15.0698	6.98232	2.14323
1.16147	15.3898	11.8931	23.1322
-225.774	-45.7104	-16.3733	11.2302
-427.743	-226.261	-154.911	-61.3398
-62.7773	-31.089	-1.68787	26.6345
-55.3293	-13.1477	2.63093	20.9852
-15.1108	9.70218	24.2081	30.7424
-34.5421	-23.4008	-6.23595	1.14779
-61.4772	-8.1561	-32.7641	12.5368
-45.16	-1.60524	2.40375	10.003
-15.9316	0.496937	11.9839	23.9075
-36.2439	-4.21921	5.1887	26.3027
-10.8817	-7.55931	22.0942	25.2361
-63.0046	-30.2467	12.2554	27.51
-41.4491	-5.88593	11.0852	31.7152
-26.5902	-3.77806	19.8044	22.4556
-21.2149	-9.229	21.8448	19.1608
-23.7823	-2.81614	10.6755	26.1921
-58.7434	-3.9831	11.9758	25.1178
-128.149	-26.2098	-9.63856	6.02105
-20.9503	-1.13632	13.2511	24.3248
-2.06825	5.72964	15.6065	26.4075
-177.723	-51.8765	9.55621	38.3258
-18.3278	-1.96509	14.3981	24.5606
-26.3595	-8.1877	15.7106	29.8225
-37.2949	-21.5597	13.3862	17.8434
-40.9885	-24.6611	16.8463	25.6158
-8.46166	6.3993	22.1587	36.3133
-6.48871	6.69747	20.7593	26.4758
-44.6849	-18.6702	-17.0772	2.7817
-63.3104	-38.2993	-1.07936	15.1142
-36.6087	-5.64176	16.1299	28.4549
-272.469	-8.23563	-12.6534	11.492
-468.066	-115.714	-79.9649	3.3688
-23.7071	-10.1197	14.1412	21.3629
-28.8008	-23.123	-2.81669	33.8959
-182.807	-14.8873	-2.76814	12.5839
-36.4321	5.39656	15.9376	24.6024
-13.6995	2.26997	12.6863	23.1406
-19.3057	8.15647	8.48523	17.5567
-20.405	-0.948689	9.92033	20.9269
-18.4628	-1.87016	22.8141	26.957
-4.51278	11.052	15.5065	27.0517
-113.275	-25.4388	-13.4803	4.19443
-86.3842	2.3568	10.8978	4.26274
-22.8742	-4.5153	15.2785	16.345
-59.48	-9.8679	10.7506	15.935
-38.1838	-25.1468	-0.112467	7.77639
-99.6205	-30.7278	2.54525	9.6509
-7.57091	9.53448	16.9152	25.4778
-3.22316	3.1394	18.3964	29.8305
-61.0571	-36.5079	3.48138	16.9249
-30.415	-13.8052	5.56229	23.3378
-46.3807	-4.84001	22.6117	36.7206
-13.2299	1.69475	22.0692	23.737
-30.6494	-22.1055	1.01799	25.8554
-8.96113	6.55387	17.6568	25.0208
-26.4064	-1.68732	15.8961	23.6638
-44.6217	-2.4814	11.8824	16.1606
-25.5217	6.51654	11.2602	21.1759
-32.4606	-20.604	17.386	32.7965
-331.755	-43.7615	-24.6139	21.7492
-0.742952	8.47644	18.4018	23.6846
-41.9345	-10.0563	6.90339	26.0729
-4.23388	8.69513	15.0429	26.3828
-16.9003	-8.8726	15.0993	21.7402
-29.8802	-2.33759	14.442	26.8291
-19.182	-14.3204	24.2924	32.5926
-82.605	-55.8821	7.86728	29.0405
-33.1749	-16.8515	5.74327	19.5004
-13.4921	6.77481	13.3534	27.6869
-44.0168	-12.7713	-14.0437	5.88838
-76.0276	-30.81	-4.401	10.5941
-32.2278	-14.4368	-2.17441	22.5041
-59.6292	-36.5822	1.35379	3.73182
-197.682	-48.8773	-20.4432	10.0118
-20.1542	-11.773	8.21902	15.0827
-29.0038	9.3264	22.2235	30.0467
-60.6693	-35.1918	1.47645	27.7928
-118.026	-52.1062	-11.4301	16.5773
-37.0035	-9.60049	1.27566	26.3724
-36.8149	-22.9597	17.8666	25.6
-53.7274	-36.7221	-9.21957	14.0383
-14.7503	1.68708	19.2595	27.7095
-17.4943	-1.14771	7.78521	20.8307
-169.062	-16.7616	8.4823	17.8253
-24.7736	-6.4518	3.71904	22.1485
-54.462	-13.9159	-0.0645007	22.9824
-12.3312	5.91	14.4641	21.4084
-46.6448	-35.4528	0.77543	11.1653
-50.186	-11.882	4.47541	28.1229
-35.6277	13.5533	24.2925	38.2293
-62.5064	-16.626	-1.60459	37.9793
-68.9596	11.7525	3.19592	27.0204
-43.3662	-1.95915	20.9237	33.9117
-88.847	-15.3283	23.8033	7.04285
-16.8496	1.93613	20.1291	25.9852
-29.3395	1.70204	14.7255	12.6379
-35.33	-8.40664	11.5718	23.5872
-59.0822	-28.357	-6.44453	30.2008
-17.1828	7.11297	18.8358	36.0113
-23.2803	1.77544	15.943	26.4261
-20.7905	4.15405	26.0652	35.9105
-32.9062	-6.23534	-7.75214	20.1199
-18.9192	5.51834	20.4634	29.9315
-56.9559	-14.5779	21.9845	21.0395
-4.45668	3.51854	16.7022	26.164
-29.0401	6.11738	14.5904	27.4224
-13.8609	15.3483	27.3583	30.9681
-20.5072	-4.53805	11.1045	19.4853
-214.762	-163.587	-69.739	5.62088
-8.07279	-1.72907	18.5618	32.4546
-60.0667	-5.00257	9.38643	39.1672
-3.50455	8.59111	18.6657	28.9169
-39.7124	-35.5432	17.1542	7.43921
-36.9661	-12.0239	12.9815	24.6296
-68.8126	-0.519565	10.839	16.3581
-20.5325	0.616686	11.4778	20.1693
-31.7153	-12.7806	12.3054	24.7966
-30.2065	-12.1235	18.87	13.8599
-51.4505	9.57116	18.3384	14.4457
-57.2627	8.65238	26.676	28.5761
-30.7803	-6.99896	8.09927	26.1378
-32.3668	14.7447	18.2998	25.9043
-24.7437	-34.8208	19.2452	21.2326
-5.20292	1.99479	10.6293	16.4462
-33.5003	-2.3368	8.34982	14.3168
-66.7116	-28.1434	-14.1498	4.54464
-20.4171	9.65039	18.9067	24.7921
-3.54136	-2.45666	16.1895	22.5818
-11.4407	9.35303	21.9	29.218
-35.8772	-2.42248	1.92795	18.0119
-21.2383	5.53845	16.8345	22.9343
-86.3947	-38.1266	-20.1148	5.49461
-82.3916	-5.08191	-25.7268	-2.74305
-63.0878	-42.7371	4.97152	32.284
-47.9932	-30.5915	0.196813	15.0566
-26.2548	3.31708	18.2558	34.3942
2.44438	13.4313	18.5784	23.7825
-27.5906	-14.7661	3.17005	-2.10697
-51.5999	-29.0675	16.9185	19.1826
-20.12	5.94538	22.1193	24.6226
-93.5275	-1.41855	-17.9725	7.87703
-308.158	-117.736	-47.4307	-3.13864
-11.5479	4.85247	15.5445	24.77
-18.2463	2.47526	12.7063	26.8498
-340.194	-32.9348	-54.6537	11.95
-50.0457	-13.9392	-9.30145	1.05146
-27.6539	-3.10358	-1.1672	18.9187
-3.17597	6.75902	17.1378	25.3401
-39.1432	-1.11713	20.7807	27.2688
-51.4464	0.27422	6.37844	17.4892
-54.2674	-39.7181	-6.28184	18.9984
-5.97604	7.19165	16.2492	21.8209
-44.733	-10.9496	29.9934	23.893
-12.1764	5.79477	11.6997	17.142
-4.95018	2.12568	20.4345	20.2273
-0.608128	11.9711	16.3957	26.3835
-16.8545	-3.65487	13.4248	30.7026
-40.9504	-16.2144	3.35618	23.4989
-8.88984	8.54686	20.1599	26.3612
-40.9713	-16.5947	11.5658	24.5618
-108.534	-43.9438	-11.5752	7.76214
-14.5706	4.48282	14.48	26.9543
-66.5278	-12.1169	-7.26575	9.79729
0.879315	10.3983	17.2155	20.9155
-56.5405	-6.06162	-14.8688	16.4256
-49.2245	-32.1863	-10.1831	29.4679
-31.8655	-19.3463	22.7515	24.1428
-26.3749	-13.3947	7.85723	19.6608
-22.7788	10.6441	15.313	28.6529
-95.2802	-60.8244	-9.34511	12.6916
-11.4526	3.37615	16.9388	33.8217
-61.3876	-24.9634	-0.388093	1.38873
-17.7334	5.95861	20.114	30.2536
-52.5617	-7.9065	17.8743	15.4842
-41.8074	-36.8708	7.71882	23.0348
-25.3678	-1.24764	4.2443	19.8785
-28.7362	5.43692	8.50495	31.2201
-53.5748	-7.27165	-12.0679	27.1501
-8.5205	6.73499	18.8884	24.7651
-31.1256	-6.89317	3.61808	8.24275
-31.3107	10.7865	14.8018	34.5095
-28.4561	-7.60649	13.7614	26.6815
-26.7666	-19.7664	6.7968	26.9282
-7.3316	5.17145	16.6216	24.6846
-19.2888	3.54946	11.3233	26.9446
-42.1175	-27.0958	-3.51632	21.555
-20.5554	3.25332	21.2158	32.6192
-13.3495	-2.3868	6.92424	17.6512
-26.665	-11.7193	1.24569	25.9785
-32.0558	3.31473	16.768	32.1342
-70.1492	-28.1525	25.3553	32.2617
-11.616	10.2772	22.5606	32.7462
-148	-34.2666	-9.04399	14.8394
-24.8789	-11.833	14.68	34.8902
-35.0979	3.64095	3.77969	29.2931
-84.8748	-17.6628	0.723274	-3.78285
-20.6472	4.70522	15.0121	29.1978
-17.5659	2.50778	9.53119	22.7365
-19.3984	-9.37244	14.727	32.6559
-15.7064	5.60088	15.015	25.1095
-52.7534	-13.1396	3.99885	14.993
-169.537	-75.1043	-9.42369	2.75837
-60.0469	-17.4456	10.1073	15.4641
-33.0967	-15.036	-1.22914	12.8136
-35.6718	7.00992	19.4999	30.6587
-108.199	-28.7953	-14.9044	34.7268
-22.5597	-0.378298	11.1167	13.977
-4.30886	-1.30043	12.8904	23.206
-4.72849	7.52009	21.8825	29.9036
-18.267	-3.25808	18.6313	25.8346
-26.7921	-13.9955	12.5519	9.87181
-62.8835	-15.9924	1.14871	3.0304
-32.1145	-32.3749	10.1256	30.4386
-4.99264	11.827	21.6634	26.6946
-15.3438	5.48817	20.9738	34.2208
-15.8405	-16.9595	16.1461	31.8131
-18.7092	0.175866	8.27504	22.1615
-27.6107	-9.16526	28.4774	16.6378
-101.893	-30.3854	-20.104	-4.9852
-34.7975	-9.54073	3.8351	20.2789
-3.32882	7.50495	22.8996	34.5177
6.83816	15.8103	26.1088	28.6104
-15.174	2.96256	22.9092	29.3156
-31.7107	-2.79394	23.4959	13.015
-80.2902	-49.8947	-28.3168	7.25406
-18.863	-8.49205	21.6078	27.5955
-0.307989	9.54168	20.7835	35.7701
-0.712728	14.0536	16.5733	26.3018
-103.241	-32.9944	19.135	14.2837
-26.1472	-22.7356	-0.521286	8.93388
-33.6292	-8.04783	-6.51161	6.65918
-51.6513	-18.3196	-13.6783	8.61563
-14.2744	-4.16308	9.27272	20.2825
-20.6172	12.573	24.9485	26.8558
-58.4905	-14.16	6.9596	27.1621
-236.401	-156.889	-84.4059	-31.6234
-76.4932	-40.2334	-11.3201	29.7803
-19.9033	2.10172	6.96729	31.3321
-19.1824	-3.69213	16.7829	27.9833
-74.8234	-29.184	-58.615	22.2192
-71.9685	-23.6114	7.6505	12.9044
-9.7737	4.37401	14.2904	22.4151
-28.2694	7.14423	17.1309	29.1893
-35.0508	-15.4698	5.26215	23.3842
-53.7174	-23.7076	-14.1091	12.211
-7.39908	-1.8463	11.428	22.6029
-2.22532	8.66089	20.3182	27.4062
-94.3197	-47.1478	-11.1884	2.84546
-13.6648	5.77426	18.146	29.8177
-21.8828	0.538148	17.8961	31.1146
-35.2024	-5.69312	14.9242	22.7691
-52.5141	2.78385	14.0091	25.2872
-26.9396	-8.93878	24.6627	33.0676
-29.578	-0.899938	12.209	24.3204
-30.331	-15.8867	3.73142	26.9968
-124.414	-27.3096	-9.06434	3.55071
-29.8329	5.6782	15.1877	26.7659
-59.1479	-32.4187	12.3737	28.6314
-40.6797	2.12373	3.82094	22.097
-39.6959	-9.75379	-5.28374	31.6772
-49.4236	-28.3549	10.9417	17.5132
-135.911	-28.5789	23.0072	25.881
-35.9194	4.16019	12.8406	13.8003
-5.10823	6.31234	21.2929	34.0678
-11.5622	10.1731	18.5017	32.9651
-105.68	-32.1741	11.4142	27.1843
-6.70448	18.3013	23.3751	28.6867
-19.8484	1.28579	19.2107	24.0991
-18.0304	-6.8919	10.3262	21.7607
-76.3015	-10.8258	15.632	-2.2172
-50.9559	-12.8987	12.0226	19.4788
-161.439	-72.6412	-20.6953	21.8432
-43.7004	-27.0589	-5.36604	11.6452
-32.6933	-16.2167	16.667	25.5313
-58.6732	-7.84435	-9.1146	13.4898
-4.76772	9.78545	19.216	25.5759
-59.6191	-4.65667	16.9637	26.9873
-34.3252	-21.3119	10.813	5.66258
-3.86151	10.4819	22.2598	30.5825
-84.4416	-21.5177	12.6995	15.4446
-102.51	-42.4924	-4.36319	24.0283
-43.9327	2.91867	21.0091	13.3766
-26.1475	-8.98227	20.0193	31.9293
-47.7974	-2.48537	5.95221	12.5712
-5.98527	6.95291	22.5958	29.9069
-18.0709	-6.65669	8.68433	25.0815
-5.13494	14.9062	29.0745	34.3666
-19.2285	7.99041	15.4433	32.2325
-8.44554	5.79704	18.6087	28.191
-80.8291	-37.1478	-12.4112	5.58035
-38.9376	2.54474	24.454	23.1008
-22.0866	19.2426	26.8475	35.8367
-33.6741	-2.72354	0.0452412	27.3669
-96.0477	-52.3427	8.14939	24.4324
-149.907	-13.0527	-1.25822	-17.0394
-13.819	-4.6102	20.2337	15.3466
-36.0664	-1.7852	7.76849	22.1487
-162.038	-82.8122	-13.6552	-104.309
-50.6461	-2.35099	21.7598	34.2907
-45.057	-13.6983	-11.1885	9.52711
-156.624	-64.079	-11.6503	11.9328
-141.716	-16.6427	10.2275	5.35127
-4.98189	5.62166	15.1675	20.1226
-28.8267	6.51011	0.305798	25.9631
-20.3547	-7.5905	10.9283	22.7589
-7.99855	11.3203	18.9198	32.5379
-49.6508	-27.0728	-17.2588	-0.489901
-27.5835	6.65958	20.1827	27.6756
-13.0115	1.97025	13.8771	25.9658
-1.82402	0.405309	15.7024	27.5869
-44.9982	-7.03951	11.9308	21.751
-18.38	-19.3196	4.87402	22.6227
-20.6582	-2.31036	3.73646	26.9349
-22.7535	-0.659454	7.13169	22.0146
-19.2315	4.2761	13.4129	24.3077
1.49456	12.3785	18.515	28.2632
-47.0563	-8.3048	8.67486	19.6241
-60.4062	-23.3873	-5.85069	32.0037
-10.6793	0.981633	11.9104	23.2578
-25.0169	-14.0697	9.66274	23.48
-76.9935	-42.5631	-8.35432	-10.2784
-39.5172	-18.5723	5.6122	13.3924
-9.19779	3.2324	14.0964	22.6795
-7.99989	2.03167	15.3948	24.2834
-13.6196	7.10444	20.6204	25.0062
-26.1395	-7.90675	5.64019	20.6148
-34.5104	4.49281	23.5529	35.572
-22.0021	7.18754	13.7048	19.1044
-110.752	-34.755	-13.9538	-0.106598
-89.4193	-26.1149	17.8162	14.5491
0.163683	6.21257	18.6102	18.6791
0.0451653	14.0413	28.5196	39.1533
-41.7592	-6.22237	14.583	29.3048
-114.432	-42.0769	-9.6254	24.2321
-52.7243	-22.9156	-58.1031	-10.2609
-26.1305	-10.0116	-4.19147	23.4373
-53.0949	6.57172	23.1365	29.2883
-38.0004	-23.8244	2.55864	16.8467
-67.1484	-29.7434	-6.79789	-2.56191
-22.3267	-11.3436	18.8848	24.1486
-40.2834	-25.0918	0.905853	20.4169
-3.90014	8.17329	15.5014	22.6461
-708.853	-143.311	-52.4993	-92.9609
-12.5099	9.19519	18.9081	27.4155
-22.626	-7.72289	10.3574	23.2755
-14.0249	-17.1246	4.49097	8.80524
-104.353	3.76359	9.67327	26.6411
-49.587	-9.33597	8.66577	6.09959
-151.943	-110.824	-70.6959	-30.4746
-97.8002	-28.579	3.10714	22.2753
-17.1865	12.784	26.5479	32.6345
-53.4377	-41.9141	-7.83394	0.997487
-26.1277	0.189738	20.4057	35.773
-15.4474	-4.47638	15.2293	21.4631
-15.997	18.4795	23.6732	24.0301
-24.0193	7.35448	14.1171	22.174
-32.2087	-13.4416	-2.43207	17.751
-37.8148	-24.1532	-1.23295	20.338
-51.498	2.30045	-1.04706	8.31627
-21.4713	1.65737	11.7771	13.919
-57.4511	-4.77849	21.5997	20.549
-34.2619	-0.358642	17.8841	32.8712
-1.90026	9.04265	16.7336	26.2183
-49.6969	-3.65889	10.4857	-22.1637
4.12534	14.1213	24.1016	23.8848
-14.5769	3.64417	25.3847	25.7442
-98.8222	-39.6221	14.2479	31.5361
-2.81254	8.9191	12.8257	19.2711
-11.1128	-17.5731	4.79384	28.4286
-232.252	-16.3102	-9.25419	17.5888
-41.2673	-21.1547	-0.452985	13.3511
-7.30517	8.5752	13.2479	26.8264
-57.9642	-40.3391	6.21826	45.0891
-25.4467	0.44795	-3.41992	29.2083
-33.4998	-0.123292	11.7069	27.4245
-106.368	-20.0883	-1.94674	11.7283
-7.93601	5.45592	17.0449	33.2806
0.328804	13.127	27.2434	43.6913
-22.4681	7.12014	18.0155	30.5628
-52.7666	-35.5251	-10.8307	9.21317
-13.4467	9.98741	21.2451	31.1198
-8.72572	-2.33142	20.8231	34.5697
-12.7927	2.89105	20.7735	25.1356
-23.7926	-10.4755	6.72028	9.09973
-22.5494	14.7648	21.7121	34.0138
-14.2812	6.53861	13.9491	21.0924
-19.188	2.46846	18.5025	27.9423
-27.7451	-13.2301	13.2162	24.1092
-42.3278	-15.6072	-4.12824	4.72604
-32.5926	-3.60654	6.04265	12.4146
-29.0837	-6.05608	4.03049	17.9393
-46.2507	-39.3029	12.788	25.5758
-101.239	-136.505	-34.5268	-15.1032
-63.7678	-10.3113	-2.4725	26.9337
-221.317	-141.586	-5.27398	-8.1458
-32.5776	1.9268	5.31197	14.9431
-25.4071	-2.59209	7.76075	24.0298
-14.3604	7.26439	10.9742	22.1633
-23.8234	4.46927	16.2892	25.4169
-6.11547	-12.8683	11.5167	37.8787
-50.6937	-113.107	-1.92646	8.54583
-8.0906	2.69745	17.4312	25.8291
-20.9722	-2.46779	8.42561	17.3116
-39.8865	-30.9473	7.96659	33.4248
-14.8176	0.138377	15.2766	23.2676
-16.0356	5.75547	14.456	26.9195
-49.9259	-16.4133	6.37488	26.7583
1.37841	13.7968	21.7091	34.3303
-7.1601	7.7631	14.5006	25.1233
-16.8126	10.8638	20.2224	30.0792
-20.4926	-13.5814	-3.28161	6.65655
-14.3544	2.75848	15.209	30.2213
-8.18291	2.91858	15.1823	27.0949
-45.3095	-4.71976	0.0243113	2.30293
-1.90907	7.55241	17.1612	24.0388
-39.1919	3.11799	9.16075	17.3638
-41.3793	-8.15985	-1.76308	7.59462
-129.142	-59.751	-10.205	5.40091
-2.61856	2.60169	16.5918	29.1141
-86.6928	-0.198185	1.90107	11.9641
-44.8952	11.7048	18.5338	25.0519
-17.8211	1.38639	10.7853	23.9343
-7.28689	7.54148	16.6458	22.3624
-41.8119	-33.5179	-29.3344	3.43391
-5.68159	8.1677	18.8808	21.8746
-28.4937	2.29689	21.2773	30.3397
-24.6887	-14.04	2.36203	20.1422
-46.9867	-4.3397	27.2874	21.5306
-2.55513	4.43174	15.6674	24.3448
-197.201	-53.7645	-2.93051	-0.860696
-14.892	16.1918	-1.06303	18.2357
-12.5935	-30.3649	13.7025	34.5083
-67.3448	-17.9866	15.3845	4.13523
-170.35	-55.3946	-1.24914	16.0362
-27.0866	-13.9393	11.7762	21.7886
-4.47067	11.4791	19.805	30.1939
-41.9957	-3.5258	20.9086	18.0953
-27.0307	-14.7154	11.2464	19.4152
-23.3748	3.53103	17.7649	26.2517
-92.0114	-57.0109	17.0737	15.4913
-185.424	-160.677	-39.0942	-22.9152
-8.08854	4.93928	13.5875	27.0309
-37.5225	-12.9828	12.5657	19.2683
-48.3387	12.8856	29.7888	42.7838
-9.59651	14.0638	22.7856	28.4167
-40.9567	-25.9271	-8.24816	19.6403
-105.534	-19.7985	1.77166	24.7264
-38.8759	-2.46377	1.33758	27.7619
-11.5556	2.40778	22.8831	35.8413
-54.335	-20.0294	11.1118	9.04353
0.729597	15.28	22.5438	24.8388
-24.8434	-3.95666	12.5793	31.2762
-63.1683	-26.6624	-7.48706	7.79544
-87.6308	-17.8643	4.22878	15.2681
-23.5285	-2.82249	14.4796	31.9747
-21.3287	9.36923	18.8503	39.5994
-27.2474	9.2182	18.9606	29.2827
-71.5483	-8.74205	14.7426	32.2783
-19.6102	-0.337738	8.25566	20.3774
-38.9156	-29.8608	-3.79699	-0.477434
-12.0953	6.39646	17.0754	28.2441
-99.3092	-36.9982	-5.01385	17.0952
-8.30798	7.98661	13.2287	18.9138
-18.9729	-5.37234	7.12963	18.5262
-53.664	-20.9489	18.5875	35.3063
-4.32232	18.5659	26.6615	29.0001
-51.178	-91.989	-2.55979	13.2264
-27.3821	6.48408	19.4152	25.6937
-2.99823	11.7082	19.9831	34.2632
-28.504	-33.6888	-7.43949	32.7845
-55.7059	-17.8311	-22.7163	18.1551
-29.3583	1.57804	12.8339	21.9885
-11.4511	8.88799	15.7069	23.3533
-9.71521	2.81014	16.3589	28.4419
-29.5908	2.58968	23.7232	32.4727
-87.6344	-24.8748	-3.7082	16.6592
-37.264	3.44257	16.785	23.1692
-67.6259	-19.88	4.32669	10.1917
-7.80593	6.60703	19.8188	22.6652
-36.3127	-12.7141	3.26326	14.3939
-44.2531	-2.48742	9.49532	21.2003
-48.6177	-28.6232	-13.4853	22.8495
-18.3899	2.6812	25.0936	28.1162
-12.3958	8.20854	22.6978	26.5003
-117.076	-95.8282	-24.0555	-1.23163
-55.9056	-34.4349	-1.91591	12.0469
-13.6159	-3.96405	20.0365	35.9639
-61.8969	-29.1874	-6.92588	12.7761
-16.4852	-24.2203	14.0185	-1.11053
-19.8162	-18.9721	5.37126	12.7599
-6.86669	7.6395	20.7613	26.0452
-37.1434	-15.9749	4.31693	21.2452
-18.0567	-8.19924	18.3168	25.5602
-30.1985	-6.02878	7.8094	20.2444
-14.7192	-3.60791	-8.62689	30.9799
-8.89469	5.51989	14.8943	31.2424
-38.0031	-24.0399	10.8169	8.94173
-13.3811	-24.8373	14.8571	18.0553
-325.581	-70.0351	-25.3252	-3.43801
-38.1711	-6.23754	3.71763	21.6101
-41.8902	4.81536	0.893869	32.1867
-8.15013	6.68217	14.5575	19.1932
-24.0275	-16.8462	12.2951	26.795
-1.39447	6.13656	16.7799	27.2582
-27.2018	-10.1867	13.4441	18.4938
-22.3543	11.6102	22.8732	33.3771
-49.4766	0.812607	2.15524	13.5945
-18.8299	6.07473	21.9749	30.0373
-15.4833	-6.95298	10.8328	18.9784
1.71169	4.68034	23.6434	28.7627
-58.0213	4.15046	35.3845	28.1943
-41.63	-3.18629	10.6168	22.4723
-2.37102	10.0274	23.4007	29.1407
6.16472	10.306	21.726	28.0508
-5.22422	14.6485	22.7277	32.635
-375.618	-61.7164	-98.987	-32.3163
-5.41303	5.66633	17.7225	27.9236
-21.625	6.46759	12.6759	27.9313
-65.5928	-34.4215	15.2955	22.3383
-7.22151	3.63672	17.92	29.8745
-46.7553	1.05412	13.8752	27.9875
-27.4299	-4.16798	16.4636	28.1263
-28.7441	-1.27567	19.8898	32.3492
-23.1871	-6.49693	16.9195	11.1321
-3.41772	6.10095	20.8792	23.4762
-1.46362	2.33959	18.0561	27.3667
-34.5929	-19.4913	2.58084	17.3264
-62.248	-51.4022	14.8164	25.7007
-36.5228	-7.08506	6.93679	32.0288
-122.312	-56.1824	-46.6218	3.51044
-47.2383	-6.15645	2.93745	28.7595
-7.46171	1.87902	24.889	30.7561
-13.3622	5.76578	11.1027	26.5971
-41.5272	-29.1127	-5.04054	26.5363
-53.6386	2.11859	5.72595	7.57546
-20.5981	7.66602	12.7034	28.2906
-45.4097	2.89716	15.1623	26.5479
-30.9515	1.50615	11.824	27.9162
-19.5691	13.1669	27.0661	26.6397
-6.63388	11.8311	17.7365	27.9157
-14.437	-5.5878	18.5225	29.2356
5.52216	14.9949	15.9645	21.283
-50.4308	-3.73658	8.7407	25.7473
-25.4554	-1.64436	3.28267	15.1214
-136.554	10.2996	6.23767	32.0648
-95.4378	-2.78879	-1.45918	21.2677
-36.7144	-17.8167	1.69938	19.4161
-1.64616	5.3127	17.3452	27.3669
-53.2544	-40.2535	-0.851533	13.7663
-18.2849	-1.93433	8.12014	20.9315
-42.322	-16.4447	12.6893	14.7015
-51.1007	-41.7164	2.1056	7.62749
-52.6199	3.99393	5.21546	33.6696
-37.4262	-10.555	-3.28629	2.61212
5.07873	9.13408	14.4276	21.1261
-41.7769	-44.7328	-23.4896	7.6445
-461.035	-86.945	-22.6607	19.5693
-49.6267	-15.3844	8.02206	16.7505
-14.9807	3.83265	16.4724	23.167
-220.344	-101.683	-22.2611	1.66487
-45.4612	-22.5949	-10.53	8.67885
-46.7022	-14.0273	-2.08101	9.13106
-14.7947	11.5948	15.7851	29.0396
-377.174	-124.993	-68.4336	-10.5789
-4.14719	9.28334	23.0266	25.5076
-24.381	4.71168	2.07405	26.4056
-33.0016	0.369907	9.1731	30.18
-23.7409	-0.992425	6.13788	18.7816
-9.2296	12.2182	14.6432	19.7267
-14.5776	2.48085	10.8582	19.989
-62.5394	-60.8167	-21.0382	21.9154
-1.36602	10.5355	15.931	19.1265
-8.83555	9.95394	11.9511	20.9982
-49.0068	-37.0511	3.46085	-8.84559
-17.8461	7.78222	3.4741	37.795
-83.0643	-75.2114	9.96087	3.7431
-23.729	-29.8055	-17.4265	0.266968
-8.79744	13.0953	16.7505	26.481
-4.17664	8.41808	17.2188	27.8673
-7.08529	8.98891	16.0972	25.8007
-11.3689	-11.293	15.143	31.4506
-42.8379	-53.6645	-10.78	2.32126
-3.73403	4.41826	21.3125	29.641
-10.7135	3.82737	15.7578	24.7456
-258.546	-10.7983	6.36562	14.9751
-10.8607	9.31974	13.9885	27.9443
-22.3049	-2.69097	16.1622	31.6091
-34.7413	-3.8057	18.0789	19.7563
-79.0383	-28.7903	2.61377	27.9532
-13.5001	-3.74034	4.71441	22.519
-48.2719	-11.3247	1.69999	23.437
-0.981447	7.7539	22.9817	26.7693
-31.853	-18.759	9.0438	15.0588
-4.25694	8.1448	20.75	28.6898
-100.362	-13.7056	-33.1424	-7.16972
-17.7514	0.423551	15.1756	24.8563
-41.4369	4.67592	15.8492	35.6467
-166.675	-96.8406	-43.6662	1.12973
-17.5695	8.61781	27.7632	24.6213
-143.314	-29.1732	0.110261	0.0912062
-13.0258	7.15503	21.9325	7.19452
-92.0123	-26.8918	1.02774	6.73616
-3.19357	6.96462	15.0072	24.0556
-34.6773	-26.9835	6.81625	28.152
-47.7981	-15.9603	15.2378	29.0487
-8.23572	3.83736	5.59171	20.0603
-29.5158	-1.21905	11.2533	27.6645
-33.339	-10.9329	15.7459	26.2129
-49.9039	-41.8421	-24.0565	-16.2145
-124.593	-22.6895	-9.51864	-5.40331
-199.365	-60.4672	-20.7665	5.91236
-36.6182	-3.35313	10.2268	22.1503
-19.4172	1.9334	9.33872	21.8535
-68.9895	-28.9873	-5.46862	-2.09972
-35.1881	-11.7761	5.12089	26.9216
-72.9216	-43.5648	-35.0861	4.40507
-1.42112	8.87417	17.1487	27.3805
-26.169	-5.94698	1.45538	21.2565
-26.1579	-18.5408	-10.6654	27.3797
-28.1426	-14.7297	12.8078	26.3357
-2.67967	2.5295	15.9369	26.2758
-15.2244	-9.91355	7.64412	22.7555
3.37945	11.2002	23.4651	26.1935
-19.6563	3.42024	15.9216	26.3206
-9.67406	4.19367	13.2377	23.2905
-117.281	-19.5826	0.0569846	13.6621
-59.5012	-27.2269	-30.2055	4.06124
-27.1306	-8.43877	-1.19883	20.5007
-16.2763	-0.260379	15.5758	24.5399
-45.7834	-21.3909	9.38193	33.2285
-18.9381	-1.02023	9.4257	23.5312
-106.954	-24.6684	3.89627	29.7863
-11.2219	13.2051	19.4144	32.4471
-57.5764	6.08212	20.559	32.0156
-44.7291	-33.3965	10.824	31.1491
-41.2978	8.68949	7.1493	28.8524
-190.458	-78.0305	0.321731	21.6716
-16.8924	-5.25457	8.04489	23.6877
-1.42256	9.69805	19.4699	24.6246
-29.5397	-2.16552	-2.23475	21.407
-11.3211	4.83965	19.653	27.8216
-61.2559	-16.5398	21.6969	28.0648
-61.3867	12.6965	20.3241	33.1238
-4.50653	7.56267	20.4473	24.8524
-43.9054	-2.73172	9.48403	26.6036
-51.4388	-41.2168	-10.2526	27.8384
-0.40606	12.4451	22.3275	29.523
-24.6669	-18.1803	6.77079	13.4967
-77.0492	-40.0172	-12.6349	9.6845
-131.204	-64.2813	6.66867	24.9302
-9.41572	9.48594	18.5662	28.1735
-51.2694	-27.8757	1.65776	8.25027
-23.1724	-9.71986	7.1955	21.8992
-42.5762	-1.84451	1.4647	27.3131
-14.5856	4.88065	11.6857	26.5211
-39.7576	-6.7089	8.02219	30.3053
-279.159	-22.1687	-26.8027	27.2605
-35.3286	-8.98224	-10.2369	17.4995
-134.672	-27.3566	11.6579	10.4641
-71.9082	-32.2353	-10.762	29.1614
-201.654	-64.4579	-18.1725	19.9301
0.770274	16.972	20.242	30.162
-46.6827	-2.76905	15.0493	30.884
-11.6953	-0.00657122	14.1835	24.4008
-38.6982	-7.12644	0.539915	20.2399
-53.8742	-22.443	-23.1943	26.3218
-34.2618	-3.31958	-0.0765439	22.5088
-4.26909	11.1519	15.7473	21.1933
-31.7581	-2.2795	13.5316	32.6259
-41.4541	-6.39666	18.8814	28.6127
2.80745	12.0487	23.687	23.5231
-0.497136	4.16981	15.4221	21.1907
-51.3913	-7.94331	2.57503	0.858765
-25.0102	-1.29834	6.1059	18.0875
-125.365	-33.0876	-3.41214	12.452
-215.431	-3.2846	-17.0377	8.83296
-25.2081	-19.9042	8.65217	24.4619
-14.7726	0.216876	18.7591	23.4141
-43.3251	-35.8498	10.1802	33.5717
-48.3358	-0.486631	16.0494	29.9498
-18.6071	5.64132	17.5505	21.1761
-25.126	-14.0883	3.63182	24.9322
-3.84706	10.833	22.178	23.0904
-7.19112	5.75662	4.4718	19.9307
-42.7499	-22.6628	18.5745	33.7416
-61.2781	-21.6466	-13.1234	26.2602
-9.13637	1.21626	10.9748	23.2887
-19.9129	-13.1751	8.12442	17.6168
-4.78321	13.2475	13.5366	21.4749
-60.2272	4.54307	-13.4245	5.62433
-38.4562	-27.4701	-5.40607	10.2679
-24.6628	0.284367	19.0131	20.9162
-48.5196	-13.808	26.4987	23.4802
-44.0907	-10.5929	-7.93033	17.4489
-41.0734	-18.0049	-3.63977	15.1273
-115.228	-35.3017	12.7557	21.9659
-78.2734	3.87531	10.7529	25.4805
-34.8299	-6.45912	18.011	26.1772
-5.99987	-1.29698	25.6038	35.2191
-103.435	1.23701	17.2487	19.9641
-2.82671	15.1894	20.7117	28.3735
-4.00902	11.4808	16.0739	26.6475
-48.3918	-31.7603	6.09849	9.85632
-13.2513	12.3972	19.803	27.3675
-20.2211	5.16017	17.9695	23.4498
-35.1598	-26.3124	0.349171	11.691
-23.304	-0.186735	18.1106	22.8477
-344.024	-126.867	-50.2316	5.78663
-21.2045	-5.94825	12.7258	24.7844
-52.4375	-21.4367	6.49329	32.7905
-41.699	-24.5587	14.0067	13.4956
-1.97943	7.24913	17.0749	23.1594
-15.0436	7.67779	9.49654	23.2443
-11.2872	10.9918	22.6605	30.0529
-1.78953	13.3906	25.6255	30.8846
-14.3399	7.33994	14.5893	26.5233
-21.5185	2.18177	-0.686588	18.3058
-181.459	-16.9346	-11.5307	1.63539
-22.3165	-2.87498	14.2445	23.822
-53.2417	-26.9589	5.04101	24.8445
-136.434	-24.5991	-16.5699	30.0613
-46.3159	-8.85291	6.36358	21.1498
-86.5558	-15.5525	15.8831	19.0152
-26.2899	-22.8789	-1.47629	-1.56674
-29.9086	-9.59092	4.75496	24.712
-18.7159	-1.05245	19.639	15.8059
-59.2521	-2.93494	22.4367	28.1976
-31.3989	-16.1695	-8.60829	8.43532
-15.7108	4.78796	19.0268	31.7538
-81.3943	-9.56731	9.77664	25.2276
-60.4689	-30.1372	8.35396	15.2762
-100.791	-41.9533	4.31813	-6.29468
-77.0068	-1.48006	19.1349	32.4074
-2.78952	13.8891	17.9836	25.3655
-50.1525	-10.5347	-10.2457	25.753
-62.6385	-29.8672	-32.2936	6.57893
-4.07822	3.65455	13.1532	23.3232
-40.0286	-17.974	-9.75487	12.1734
-25.9848	-0.241298	21.9854	31.2162
-14.1588	1.43777	18.6757	27.2968
-33.2998	-6.40432	-18.4441	9.49641
-6.03566	7.53132	18.1328	28.3501
-69.0796	-31.5152	9.97235	19.2734
0.551558	1.47158	15.8836	27.7733
-28.8657	-4.54801	29.1387	24.1091
-15.3116	-15.5472	20.8679	23.2235
-17.6279	-2.16218	21.129	35.3626
-15.35	-2.00167	15.6555	22.0434
-312.321	-30.7561	17.9359	28.5273
-38.6433	-18.8109	0.77188	2.47879
-30.332	-12.6656	13.8232	30.7817
-21.2263	-28.7731	6.5865	7.04947
-29.4025	-8.62344	12.3124	22.9836
-2.70356	5.25793	16.1672	27.8368
-47.4219	-12.6677	-5.55006	22.6281
-84.6019	-51.8298	-20.2215	-7.75989
-158.183	-27.3399	-10.941	26.8087
-7.33119	-7.40283	23.2422	29.4923
-18.4801	9.83559	22.0304	29.4841
-763.397	-353.685	-46.2912	-0.241947
-296.523	-32.729	-1.53596	12.9654
-32.6986	12.2342	18.8681	23.2868
-16.2327	-3.69902	22.9316	26.002
-10.4185	-7.40239	19.8946	29.8137
-9.47683	5.58204	20.962	27.5905
-26.6362	-17.2237	19.4349	11.3083
-4.08453	5.16607	20.9158	26.9688
-23.3272	-6.1184	14.0264	23.8274
-23.3098	12.7101	16.4692	36.5418
-72.0643	-16.8999	23.1445	28.5118
-25.6012	-0.551147	18.0447	27.5406
-196.432	-102.388	-19.7975	-24.3305
-11.3435	6.56307	14.1839	21.5754
-21.4202	-4.07091	10.5308	22.1165
-30.0668	8.0727	23.7373	31.4041
-38.5489	-14.6949	6.64645	30.7671
-17.3498	12.7817	22.9716	31.1373
-149.488	-73.3358	-19.263	18.8176
-31.5423	-14.5621	-3.33614	10.8146
-45.5075	-39.0852	-3.3846	3.73394
-5.67365	7.23709	19.7519	27.8605
-32.7531	-5.97068	1.6894	20.3236
-41.1276	-31.8186	3.55227	12.8957
-37.7935	11.7543	19.0063	32.455
-23.9374	5.12773	14.4159	32.4643
-96.0939	-14.0049	3.11481	10.8262
-32.5525	-31.6677	14.7513	22.468
-34.392	-23.9623	-0.327883	29.3056
-4.95398	5.93005	25.4649	32.405
-18.145	-3.53703	7.4964	24.0689
-293.791	-46.3818	-4.06228	9.6745
-141.232	-32.8121	-15.7649	27.9237
-25.833	2.28573	20.5466	27.6297
-2.94539	10.4325	16.9496	27.8678
-12.7695	5.08491	16.572	24.7132
-26.024	-9.45826	16.0836	21.1527
1.02929	8.86882	17.4046	26.7534
-79.7707	-53.8957	8.69943	3.51587
-38.2156	-9.85234	24.7728	33.4004
-18.572	4.5107	0.578325	27.107
-16.4957	-5.38462	11.4181	21.9758
-30.7356	-17.079	0.806655	17.9175
-322.363	-3.57078	5.61289	28.5653
-43.0116	-17.3157	-6.08953	-2.53137
-0.599277	13.9659	17.4356	22.2309
-16.0611	7.17014	15.2705	22.1975
-5.04692	12.6434	21.3078	28.477
-7.17732	6.60862	19.5779	25.997
-9.67142	8.53096	19.9717	24.9432
-36.4614	-11.1956	5.66644	2.60042
-13.3635	7.31363	22.0305	29.7269
-29.0375	14.9495	19.1241	29.6969
3.17362	7.34694	15.2343	28.2142
-20.5149	4.78084	22.9937	33.6936
-5.66288	-1.56828	28.5263	33.0321
-52.8763	11.0067	16.4755	30.9247
-45.2259	-13.2686	-5.55809	5.61104
-38.005	-35.4599	-11.6313	23.1202
-32.1639	-27.9135	-6.34798	10.585
-30.9646	-5.23912	11.9199	28.8783
-61.433	-14.7118	-27.1565	23.4443
-35.9899	-21.5356	18.4728	12.917
-29.6417	-15.3767	5.71435	20.851
-56.2754	-14.747	10.0355	22.0728
-14.6376	-4.51791	12.0706	29.0634
-151.52	-14.769	17.2321	28.7276
-16.4724	-16.3454	2.88093	8.00611
-61.1731	-36.3081	-9.82665	22.0173
-122.199	-4.71236	10.575	27.97
-42.5265	-21.9857	0.231469	30.4458
5.15488	10.645	23.3961	33.7728
-23.4158	4.10216	1.4855	14.0602
-7.2273	4.6357	18.4999	29.5133
-28.0974	-13.6269	12.0917	32.1172
-46.1153	-26.986	-5.62264	-1.52051
-61.378	-16.0853	2.3324	38.1101
-9.516	-9.50377	19.9959	22.893
-49.3453	-6.42436	28.6394	28.5297
-284.553	-238.397	-67.6946	-3.28247
-37.0554	-1.20432	15.4785	18.7409
-33.0269	10.2701	25.9188	31.3056
-17.0132	4.23173	16.4007	26.1959

## Sheet: Fig 3
Density function with various α
vector0:	vector1:	vector3:	vector5:	vectorc:
-6.77537	-6.08492	-4.85543	-3.9328	-3.35896
42.888	7.95886	-44.2432	-70.2822	-87.5773
-10.8793	-9.9572	-9.06613	-8.3918	-6.25636
0.441383	1.20342	2.63072	3.63603	4.26716
-7.60002	-8.55914	-10.2104	-11.3509	-12.0132
4.85883	5.75175	7.38365	8.55701	8.84847
50.141	-5.55701	-9.68401	-12.9937	-15.4024
6.72342	7.1016	8.04094	8.81593	9.30007
5.73157	6.28734	7.24075	7.8773	8.73723
7.6939	8.7763	10.4639	11.3153	12.0692
-11.9313	-11.592	-10.4118	-9.83982	-9.70351
4.1951	4.6319	5.83048	6.78361	7.35204
3.46689	4.24909	5.1893	6.22358	6.82798
1.99721	2.59179	3.86163	4.7724	6.19701
-22.5456	-22.3868	-21.6245	-21.0093	-20.6105
8.31663	-1.6096	-33.749	-38.3177	-42.2273
-0.508441	0.124772	0.709514	1.31043	2.05073
6.69821	7.37235	8.51605	9.34714	9.78975
0.23552	0.0260706	-1.07311	-3.23074	-1.64623
-2.44641	-1.62955	-0.182696	0.837246	1.43756
11.1601	-10.7804	-44.2946	-74.5401	-87.4559
8.53079	9.24564	10.7589	11.6982	12.2891
-18.7579	-16.824	-14.4843	-18.7409	-21.6524
3.65039	4.35076	5.66917	6.65891	7.27404
-0.433827	-0.00706289	0.800642	1.36583	1.76829
-4.98171	-4.20269	-2.81548	0.272057	0.868906
-3.42473	-2.70021	-1.41891	-0.572187	0.0180769
8.27997	8.87935	10.0083	10.8422	11.3079
2.5152	3.25497	4.58108	5.71691	6.43523
10.2895	10.7282	11.5196	12.0939	12.4442
-17.4202	-16.634	-15.2686	-14.3191	-14.0064
-8.06667	-7.33852	-6.03909	-5.06362	-4.47406
-9.6141	-9.01525	-7.88628	-7.02465	-6.4639
-6.99714	-6.24106	-4.80811	-3.74489	-3.10578
61.659	-25.2112	-118.54	-146.449	-236.132
-7.86905	-7.14864	-5.75199	-4.7323	-4.11392
-7.44989	-6.62486	-5.45152	-4.75391	-3.40316
1.4398	2.11751	3.37906	4.35857	5.48229
2.3358	3.26581	4.96877	6.42384	7.3546
-12.0063	-11.1182	-9.21674	-8.37751	-7.79538
-15.6883	-15.3081	-14.1832	-13.2574	-12.5596
2.82448	3.49354	4.74253	5.6355	6.17519
-5.0431	-4.29964	-2.91183	-2.07756	-1.40068
5.89219	6.58559	8.395	9.16601	9.65635
9.12497	9.77152	12.2024	12.6875	13.253
-7.27287	-7.02683	-5.84462	-4.69032	-4.28541
-1.46371	-4.02211	-11.104	-17.6881	-15.5031
-7.70185	-6.87663	-5.40348	-4.30101	-3.62237
1.41237	2.11792	3.33889	4.23054	4.77569
5.07868	6.02118	7.60225	8.46112	8.78612
-7.10293	-7.38372	-7.82589	-8.09578	-8.23688
2.64234	3.30643	4.4791	5.35878	5.86559
-6.19624	-5.02361	-2.81166	-2.04186	-1.50816
-3.05956	-2.31685	-1.02278	-0.0285444	0.582123
2.31773	3.00345	4.28054	5.13631	5.73767
7.89747	8.5804	9.79467	10.8674	11.5877
-18.4554	-17.7988	-16.58	-15.6573	-15.0737
0.450245	1.23967	2.6113	3.65799	4.32654
-21.5805	-21.0058	-20.1066	-19.4938	-18.8936
-25.4107	-26.0296	-26.4959	-27.0251	-27.3032
1.94755	2.75066	4.33387	5.5148	6.10744
-26.0958	-27.1135	-30.2924	-33.148	-31.3482
0.913304	1.42734	2.36626	3.08421	3.53879
0.168728	0.58864	1.49079	1.83904	3.44654
-5.87763	-4.58807	-2.95744	-1.3674	-0.516031
24.5718	7.47598	-6.93903	-23.2095	-31.4261
1.29385	1.89055	2.13629	2.49123	3.44577
-4.73591	-3.73582	-3.00281	-1.93191	-1.22274
-2.84828	-2.14746	-0.583242	0.298016	0.857068
7.50986	8.10858	9.20674	10.0098	10.5064
15.0762	-11.3219	-47.9111	-66.1226	-79.1311
11.9941	-2.64286	-26.8813	-41.3943	-70.8528
-2.20648	-1.82032	-1.36095	-1.4139	-0.0178448
10.6627	11.4689	12.827	13.8166	14.3994
-3.41837	-2.69416	-1.54497	-0.494541	0.0435528
-38.874	-39.2463	-40.0271	-41.4391	-40.1876
-19.134	-19.1925	-19.4533	-19.9738	-18.7213
-32.9214	-33.1422	-33.8811	-34.9223	-33.7009
-17.5046	-17.7322	-18.3781	-19.1922	-18.8914
0.584718	1.19936	2.45835	3.76053	4.57644
-23.3269	-23.3005	-23.4524	-23.5261	-22.7486
-8.28141	-7.75611	-6.83863	-6.15	-5.72565
-24.7903	-24.8745	-24.8419	-25.1537	-24.8176
59.6553	44.4599	-14.6581	-28.628	-30.0137
8.23446	8.67316	9.48228	10.0601	10.3958
-4.30191	-3.41049	-1.40909	-0.259252	0.436136
3.5885	4.24053	5.38807	6.26382	6.75982
-8.95661	-8.27022	-6.88643	-6.516	-5.59539
-10.2218	-9.48305	-8.03637	-6.98136	-6.35296
10.2477	10.7489	11.6159	12.2589	12.6462
2.32195	2.92875	4.0215	4.80137	5.28519
2.10868	3.66195	5.96035	7.44826	8.38897
0.840495	-0.119021	-2.69717	-7.83419	-8.74537
7.37166	7.95135	9.63646	10.8435	11.5655
4.07419	4.51086	5.20828	5.5226	7.50822
-15.4137	-14.6144	-14.9348	-17.366	-12.2466
4.05681	4.84404	6.16415	7.06796	7.63191
7.39248	8.16273	9.56798	10.5787	11.2117
6.16467	6.85491	7.73435	8.53878	9.03825
-3.20301	-2.71511	-2.15937	-1.51782	-1.06376
4.48642	4.94288	6.05018	6.96599	7.48682
-25.6854	-25.9355	-26.3193	-26.5436	-26.6558
-11.3514	-10.7832	-9.66417	-8.71175	-6.43656
-36.3478	-36.9122	-37.8416	-38.447	-38.7823
-13.5584	-12.7679	-11.2909	-10.6009	-10.5297
-9.66155	-9.74179	-9.83249	-9.85398	-9.84824
-1.23661	-0.151182	1.90663	3.27198	3.98294
4.08363	6.58276	7.78893	8.66386	9.19222
-9.20067	-8.77861	-7.94615	-7.43907	-6.71313
5.64223	6.31211	7.10963	7.62776	7.94296
-6.89881	-5.24082	-4.09048	-3.17215	-2.42812
40.4948	26.3426	-0.318001	-50.5842	-52.3131
-17.4133	-18.4121	-20.3085	-22.1291	-22.5267
-3.52528	-2.93799	-2.32022	-1.82812	-1.33276
51.4826	33.5964	-13.7292	-24.7069	-54.2438
-1.94456	-0.803675	1.99035	4.79487	5.6591
52.1019	30.161	-13.0949	-50.6892	-81.5971
2.74045	3.18065	4.50159	6.04627	6.52508
-0.18319	0.666215	2.15754	3.27704	3.94884
-27.788	-27.7382	-27.7372	-27.4583	-27.2791
9.54075	10.2127	11.6926	12.5733	13.8405
-9.47449	-10.5203	-13.6143	-19.1973	-16.8828
-9.63223	-9.91528	-10.3592	-10.6283	-10.7681
3.33203	3.95976	4.83897	5.45951	5.83568
-0.343183	0.265217	1.37841	2.19412	2.69582
-14.4562	-14.6651	-14.9799	-15.1583	-15.2446
8.85961	9.52477	10.693	11.5323	12.0534
-5.00067	-4.17761	-2.74103	-1.49194	-0.820817
6.16183	6.82141	8.05772	8.93816	9.45027
0.0472776	0.904587	2.51441	3.64824	4.3449
5.64597	6.17525	7.28861	8.13277	8.62732
-6.26675	-5.52561	-4.17858	-3.18963	-2.5831
3.09334	3.82798	5.01662	5.33355	5.53586
-1.12559	-0.36935	0.979085	2.00502	2.62695
9.07245	9.69552	10.8126	11.6308	12.1425
9.28313	9.99469	11.6988	12.1871	12.4852
43.6343	3.25761	-38.9203	-44.895	-50.4348
-2.92241	-2.26827	-1.10688	-0.242506	0.284397
-11.5277	-10.8726	-10.9211	-10.9092	-10.8823
37.9834	22.1175	-6.66166	-20.7081	-45.5657
-5.18627	-4.47495	-3.26552	-2.3933	-1.83341
-12.3428	-12.472	-12.6428	-12.7162	-12.7391
-15.9514	-15.2051	-13.8706	-13.7907	-13.6803
4.83925	5.34363	6.22361	6.86777	7.26589
48.0233	33.4477	9.89158	-38.7108	-60.8027
-13.7773	-13.3595	-12.661	-12.0708	-11.6832
-15.0527	-14.6886	-16.07	-21.1458	-17.1708
-35.0892	-34.5199	-36.8681	-41.0788	-38.2126
-4.44698	-3.82578	-1.80221	-1.39163	-1.47883
-3.48292	-2.55698	-1.33946	-0.00320399	0.799808
0.441648	1.03295	2.14407	3.0107	3.54186
-18.3484	-17.1613	-14.3209	-14.3224	-13.2018
7.09828	7.50031	8.22587	8.75678	9.07853
-0.189613	0.700906	2.29687	3.47212	4.68909
5.52236	6.50409	8.68621	10.1945	11.0954
-32.6712	-32.9138	-33.2786	-33.4848	-33.5843
-35.232	-35.3037	-35.4878	-35.6198	-35.3146
-3.34689	-2.67401	-1.46322	-0.566072	0.00118382
-17.4732	-17.6517	-17.9147	-18.0579	-18.1241
53.0972	-43.4288	-148.547	-182.436	-210.815
-7.92401	-6.90542	-5.50383	-4.11643	-3.25794
-15.832	-15.0858	-13.3622	-12.2306	-11.5426
4.86221	5.55755	6.67169	7.69333	8.32704
-15.3067	-14.6	-13.2828	-12.2306	-11.567
22.2391	0.174079	-47.2003	-53.9856	-63.3898
56.084	33.7115	-0.12589	-18.9861	-44.3976
-4.47078	-3.80813	-2.56294	-1.66176	-1.09608
-10.234	-9.18379	-7.44491	-6.42453	-5.83363
2.36664	3.33123	5.08073	6.33397	7.08605
4.94285	5.50619	6.45339	7.09506	7.43308
3.34045	4.64794	6.61767	7.3997	8.17189
-6.38938	-5.26054	-3.34675	-2.21744	-1.53572
-11.6987	-10.9472	-17.3144	-18.9294	-15.7895
-13.4975	-12.5993	-11.0078	-10.1471	-9.52541
-4.56967	-4.03049	-2.69885	-1.68893	-0.906646
-31.4539	-31.8656	-32.5218	-32.93	-33.1474
-4.85866	-4.08118	-2.74958	-1.72027	-1.10779
0.128101	0.967146	2.46263	3.47717	4.16373
65.9983	42.6225	10.2337	-32.6411	-64.0694
-0.122482	0.688073	2.12989	3.17336	3.80311
0.724877	1.1825	2.02494	2.47815	3.14788
4.65876	5.71171	7.49363	8.74133	9.87762
-1.14415	-0.349473	1.18167	2.49363	3.41891
4.49685	5.19036	6.79357	7.72512	8.28089
5.50516	6.22163	7.4799	8.38598	8.92632
-23.7543	-24.1613	-24.8179	-25.2334	-25.4579
46.5765	27.582	-2.22546	-28.0111	-70.832
1.23678	1.72749	2.99406	3.90357	4.44088
28.4192	11.9032	-14.4902	-32.9023	-56.4558
2.18767	-24.0626	-62.9036	-82.2998	-93.21
-7.56426	-6.67557	-5.36997	-4.42842	-3.74458
-4.01014	-4.12987	-3.72357	-3.90533	-4.01039
-18.1888	-17.8975	-18.0658	-18.1901	-18.0997
-1.70469	-0.957597	0.742585	1.74537	2.34357
-4.0678	-3.28394	-1.69599	-0.681935	-0.0856727
-6.69214	-7.47188	-10.1754	-11.7857	-7.14208
-13.7751	-12.8282	-10.7737	-9.91947	-8.56644
6.13161	6.87934	8.07078	9.90391	10.3823
2.99188	3.58136	4.65567	5.4331	5.91664
-13.6603	-14.0566	-14.6929	-15.0932	-15.3084
-24.4749	-26.9876	-32.1812	-39.4969	-48.1054
-2.2736	-1.56195	0.0414763	0.691879	1.07235
44.3159	31.2602	7.81717	-26.6403	-56.5973
-13.7527	-13.101	-11.8325	-10.7736	-10.1786
-10.5982	-9.99759	-8.69887	-7.86433	-7.43114
1.34767	2.11622	3.52152	4.53118	5.10116
1.33285	2.15149	3.64136	4.71544	5.35914
-7.06694	-6.14215	-3.7163	-2.39595	-1.56622
-10.5965	-9.8042	-8.31164	-7.47434	-6.79908
0.156904	1.19334	3.24196	4.80708	5.77417
4.64737	5.35959	6.61398	7.54149	8.11608
-11.7014	-10.9644	-9.63406	-8.53603	-7.86322
1.87539	2.52804	3.74897	4.66001	5.20635
-6.45739	-5.9082	-4.11841	-2.79517	-1.92405
-5.11932	-4.39603	-3.40517	-2.61822	-1.91671
-0.375569	0.114962	0.997533	0.98504	2.42918
0.191409	0.942273	2.21916	3.16488	3.75239
-25.4517	-25.5924	-25.7852	-25.6748	-25.9078
5.97	6.52875	7.44299	8.22561	8.70458
6.1076	-0.0532901	-8.74774	-19.2289	-24.8309
-3.90457	-3.03915	-1.46625	-0.317346	0.416947
-0.661025	0.429022	2.2657	3.47538	4.20211
-2.63766	-1.88633	-0.547754	0.48661	1.13207
7.44018	8.06431	9.22056	10.0795	10.609
2.48985	3.84831	6.51959	9.34165	10.3783
-11.8564	-10.7781	-8.93325	-7.62054	-6.59626
-2.95083	-2.21526	-0.881135	0.114571	0.714584
-22.2645	-22.4895	-22.845	-23.112	-22.4977
-1.53991	-0.829722	0.491519	-0.176775	-0.556003
-15.6423	-14.8057	-12.8644	-12.4102	-11.5411
-12.7779	-12.2908	-10.9765	-9.92765	-9.20416
-45.7659	-45.8876	-45.9671	-46.4716	-46.0703
-17.3765	-17.1294	-17.4882	-19.1684	-13.9997
1.29052	2.09188	3.5768	4.66669	5.37642
-4.231	-3.99319	-4.36265	-4.88318	-5.18582
-20.9246	-20.7277	-20.2575	-19.8805	-19.6396
-12.3952	-11.3236	-8.85828	-7.32837	-6.31518
-3.78905	-2.93364	-1.07528	0.251255	1.12204
-15.2759	-13.8761	-13.0793	-12.824	-12.7065
5.0417	5.83792	7.22183	8.2263	8.84234
-9.99247	-9.18619	-7.72516	-6.69465	-6.03812
-23.7103	-23.074	-20.9526	-21.5847	-23.7664
-10.7048	-9.37297	-7.9196	-6.86258	-6.20223
-16.5992	-15.3007	-14.2801	-12.3962	-10.4288
0.357052	1.03231	2.2464	3.12837	3.64338
-3.08607	-2.7404	-1.6141	-0.600535	-0.699554
-6.00922	-5.53085	-4.40158	-3.39884	-2.82164
6.54497	7.41335	8.1456	8.62372	9.03752
4.01222	4.13673	4.52576	4.14277	3.67999
1.57598	2.01688	2.69179	2.88209	3.18842
4.16162	4.76561	7.35919	8.08411	8.76472
-27.6758	-28.5005	-32.0014	-33.1109	-35.0498
2.12743	3.06748	4.6922	5.93992	6.68037
5.23427	4.86287	3.69557	1.65126	-8.82713
-6.34975	-5.3573	-4.09626	-3.08397	-2.49426
-5.39325	-5.96891	-7.73367	-11.0968	-8.32935
1.19246	1.85467	3.11451	4.03891	4.57176
-4.18499	-3.40069	-1.99971	-1.03367	-0.383002
12.7316	13.2755	14.2993	15.017	17.1398
32.9416	2.27948	-19.3499	-38.4569	-43.3795
1.55924	2.47561	4.09153	5.19266	5.47532
6.1144	6.48266	6.609	6.97724	10.2462
1.58116	2.20529	3.3015	4.12742	4.63016
-3.95302	-3.38186	-2.05429	-1.00296	-0.339756
11.6841	12.3597	13.6526	14.861	15.3575
-5.15326	-3.70448	-2.85389	-3.08774	-1.8212
52.8779	0.796734	-63.3545	-79.93	-93.6479
4.14462	4.43897	4.99651	6.90409	7.23977
-0.501453	-0.193928	0.791436	1.55531	2.0518
3.4461	4.13694	5.45633	6.42101	7.00698
-0.908796	-0.0578645	1.56129	2.86089	3.69971
-10.3237	-9.53515	-8.0229	-6.84851	-6.09707
-7.91819	-9.32579	-11.9042	-14.3885	-10.682
-17.372	-16.6336	-14.26	-13.1929	-13.8201
-7.29558	-6.6732	-5.76991	-4.89733	-4.31698
-23.0937	-22.7202	-22.4223	-22.545	-19.4327
0.841287	1.77026	3.43195	4.30284	4.64382
4.38795	5.34842	7.08201	8.3227	9.06735
55.0612	35.6211	5.68426	-23.298	-57.4252
7.16001	7.67825	8.64381	9.31995	9.7419
-0.767533	0.220172	1.62092	2.64836	3.54428
-0.705736	-0.0789781	0.97603	1.78894	2.24688
4.26812	0.426121	-6.57454	-12.8109	-14.7661
-16.4599	-16.8481	-17.6567	-18.426	-17.2231
-1.00465	-0.305237	1.16109	2.26497	2.94886
3.99347	4.09083	3.52927	2.75647	4.59509
4.82478	5.49162	6.77292	7.72568	8.27468
-14.036	-13.0884	-11.3685	-10.2767	-9.664
4.82957	4.47991	3.1567	1.9714	3.81448
63.0881	28.3739	-19.5134	-44.4417	-105.741
-33.6673	-34.0635	-34.7555	-35.1743	-36.2926
-6.35609	-5.3417	-3.66046	-2.73584	-2.19536
-15.0587	-14.5321	-13.8189	-14.4371	-9.53696
0.590506	1.67957	3.37139	4.58228	5.30081
6.61522	7.21322	8.23033	8.98579	9.46719
-41.9252	-41.7409	-41.7281	-42.19	-40.8227
1.76032	2.55648	4.00955	5.03101	5.66413
3.57712	4.38638	6.06137	7.33233	8.18818
51.2259	21.9609	-15.9604	-65.6487	-90.3276
57.8311	12.5599	-36.7613	-55.0295	-76.7154
-0.37031	0.372529	1.71074	2.67299	3.26791
-1.36915	-0.911549	0.0451648	1.00926	1.5808
11.4584	-26.2416	-49.4438	-53.8551	-53.4364
-47.1458	-47.577	-46.9266	-51.3684	-51.2066
-20.9928	-20.5532	-17.7444	-15.7891	-17.7408
6.04273	6.49475	7.5454	8.31189	8.81257
-0.250674	0.544118	2.37284	3.78719	4.68649
-7.36915	-6.72032	-5.51597	-4.76636	-4.47424
-2.27313	-2.71642	-3.4604	-3.9575	-4.2387
-0.889718	-0.0151247	1.60269	2.74317	3.36467
9.59511	10.2998	11.6098	12.7683	13.2504
-0.129944	0.481858	1.5417	2.33417	2.77925
-0.749662	0.0938045	1.58058	2.74017	3.4679
2.9718	3.70443	4.99781	5.91501	6.44402
-3.87466	-3.08152	-1.67408	-0.646912	0.000273207
-1.6718	-1.20832	-0.436299	0.0316235	0.361291
3.53899	4.31788	5.66333	7.4919	8.29593
-5.20812	-4.57834	-3.41423	-2.50459	-1.91028
-19.9299	-18.976	-17.1898	-16.0332	-16.1649
-1.59793	-0.788641	0.684279	1.73235	2.39531
21.5604	9.32729	-10.4893	-56.5608	-56.151
6.45715	6.99285	7.94174	8.63831	9.04922
46.6691	17.5577	-36.4101	-39.0458	-38.319
-26.2162	-26.8666	-27.9578	-28.687	-29.0997
10.0575	11.121	11.4546	12.1571	12.2413
-12.0919	-11.2958	-10.0432	-8.9326	-8.2508
-0.752474	0.0621778	1.49331	2.57026	3.18684
-28.7459	-28.488	-27.9373	-27.377	-27.9999
1.96263	2.69572	3.99439	4.46396	5.05731
-5.68053	-5.43756	-4.77821	-4.16244	-3.77935
6.75658	7.37671	8.44482	9.20713	9.67524
-1.04909	-0.392901	0.889281	1.87982	2.49617
-13.0169	-12.9408	-13.2662	-14.2057	-12.1771
-7.57838	-7.46472	-7.77239	-8.5497	-7.79835
-19.5496	-18.3924	-16.1064	-15.1173	-14.0012
-11.0102	-11.325	-11.8319	-12.1518	-12.3241
5.58712	6.23621	7.40117	8.2334	8.71846
-41.1947	-40.74	-39.5937	-40.5707	-42.4936
3.437	4.07032	5.96556	7.03024	7.71625
-0.0641872	0.594086	1.77302	2.62689	3.14991
-10.7982	-10.0468	-9.12143	-7.60226	-7.04985
4.33673	4.9612	6.05521	6.87446	7.34128
-0.660157	-1.53029	-4.40389	-8.06702	-0.220983
-17.9388	-16.2069	-14.9529	-12.9793	-12.3485
7.30997	8.05895	9.16689	9.88337	10.2773
-5.94708	-5.15855	-3.76067	-2.73491	-2.12915
-12.9684	-11.7565	-9.38755	-7.51491	-6.26016
-1.42506	-0.817439	0.0748248	1.06459	1.65632
0.255139	1.12489	3.03564	3.61607	4.48835
6.99443	7.79499	9.69829	10.6693	11.2371
-5.46923	-5.74644	-6.02549	-6.18772	-7.46659
-4.55591	-3.62168	-1.87423	-0.848302	-0.316042
-5.13648	-4.41598	-3.05948	-2.03965	-1.43967
-31.7272	-34.7466	-47.7718	-51.7878	-50.0433
-0.487107	0.339242	1.58578	2.50514	3.0617
-5.29215	-5.32568	-5.73269	-6.36528	-3.67789
-2.8268	-2.10345	-0.918254	0.0910067	0.701249
-1.52033	-0.605167	0.948396	2.08288	2.72116
-13.6133	-12.7348	-10.207	-9.12006	-8.43271
-21.8749	-22.0619	-22.8756	-22.7677	-21.6578
4.93624	5.63499	6.71488	7.47238	7.91349
-19.7733	-18.5461	-16.5177	-15.2106	-14.3969
2.55402	3.30726	4.71709	5.77341	6.40134
-23.8869	-24.0906	-24.3522	-24.4054	-24.3439
-9.88349	-8.9027	-6.89322	-5.54806	-4.76403
0.186962	0.868323	1.88536	2.54046	2.93872
6.34405	7.09523	9.10301	9.91947	10.4063
-0.171845	0.500073	1.40923	2.52488	3.22196
-7.16892	-6.44556	-5.148	-4.17947	-3.57524
16.541	8.93834	-23.9747	-23.3965	-22.9308
-3.44895	-3.12967	-2.78455	-2.75945	-0.677332
3.85325	4.58476	6.60246	8.02243	9.3016
9.08833	9.69621	10.8915	11.8038	12.3606
-1.48717	-0.923823	0.242184	1.26905	2.03556
-9.24664	-8.50327	-6.89123	-5.88292	-5.25758
8.82236	9.54283	11.3829	12.4928	15.0379
-42.589	-43.758	-46.7595	-50.5332	-51.2244
-18.2827	-17.5582	-16.1786	-15.2031	-14.6183
10.9028	11.4108	12.3364	13.7485	14.1347
13.3794	13.9549	15.0239	15.8693	16.3614
8.8691	9.58272	10.8187	11.722	12.2471
4.58112	5.36431	7.23941	8.26321	8.9686
57.9778	20.9406	-27.3163	-65.1592	-124.157
4.10793	4.87104	6.31822	7.26961	7.87445
5.17964	5.92865	7.27294	8.24645	8.8382
5.61719	6.1719	7.15215	7.89382	8.33997
10.7262	4.83279	-1.70575	-8.04136	-11.4117
-11.4807	-11.2811	-11.0307	-12.2217	-7.4822
59.1025	45.9886	-21.6359	-30.8361	-26.9202
-21.8639	-21.6054	-21.5911	-21.8749	-21.4458
-6.30278	-5.5615	-4.23159	-3.30212	-2.71237
7.70621	8.15521	9.30565	10.1708	10.6824
-8.42854	-7.22224	-5.46838	-4.67738	-4.05704
37.6736	-13.1242	-77.4375	-109.219	-110.637
-11.0905	-10.8118	-11.25	-11.5679	-11.7377
-5.19932	-4.34702	-2.73854	-1.54901	0.937459
1.7308	2.40113	3.65471	4.58829	5.174
30.5933	-4.01606	-56.0179	-87.2841	-137.121
-26.9474	-26.8595	-28.8309	-35.5733	-36.1419
-3.25286	-2.53085	-0.358261	0.736828	1.44537
3.17377	3.5669	4.36642	4.87831	5.41582
-20.1701	-19.2662	-17.5711	-16.2412	-15.4218
1.7537	-5.21584	-25.7502	-31.5032	-40.4447
-5.04746	-4.17504	-2.60398	-1.58978	-0.982657
7.13645	7.71005	8.78383	9.59549	10.0927
38.718	16.2658	-38.5853	-44.7064	-44.189
3.16896	3.87557	5.18218	6.1152	7.31995
4.38363	5.07306	6.29549	7.15883	7.97256
-4.58635	-3.09805	-1.58632	-0.501856	0.189818
3.70972	4.31455	5.54162	6.56105	7.44264
8.80974	9.68803	11.0788	11.7299	12.2239
-1.53543	-0.874078	0.360824	1.46203	2.10292
-9.98419	-9.17321	-7.5888	-6.5329	-5.90853
-23.4571	-23.6246	-23.8488	-23.9488	-23.9827
-3.44474	-2.0592	-0.779808	0.233982	1.0086
-4.97141	-3.8045	-2.41492	-1.526	-0.282983
-13.5424	-12.9792	-11.4486	-10.9849	-9.85971
-29.4081	-29.7163	-30.1936	-30.4774	-30.6219
-10.7023	-9.63297	-7.31432	-5.9424	-4.86743
8.45128	10.2406	12.3726	13.4262	14.0297
-41.0332	-40.8978	-40.5835	-40.2174	-39.9675
2.70328	3.37169	4.62822	5.68154	6.32329
5.18855	5.83236	6.96001	7.61298	8.13392
-6.01325	-5.16962	-3.68652	-2.81177	-2.30771
8.20167	8.80238	9.88728	10.6868	11.0304
-2.53976	-1.69593	-0.227064	1.04111	1.69163
-6.22785	-5.69245	-4.45155	-3.5212	-2.87404
35.451	24.2466	-29.4775	-34.5991	-35.0437
-6.11448	-7.97494	-16.1816	-22.6238	-18.2735
39.7042	17.7683	-19.5758	-48.9335	-79.5581
-11.709	-10.9383	-9.63338	-8.65065	-8.53951
2.44102	3.05264	4.23773	5.64265	6.40156
-26.9303	-26.2495	-24.9732	-24.0104	-23.6946
1.90727	2.82861	4.48485	5.83124	6.56157
3.00674	3.15436	3.31348	2.31501	5.61479
-38.8916	-38.97	-39.1269	-39.0516	-38.8836
5.89351	6.60073	7.8658	8.76691	9.35393
54.5102	36.7912	12.1556	-9.10474	-62.2472
-5.6566	-5.81757	-6.05598	-6.18688	-6.24787
8.35272	7.66248	5.85229	3.17083	-0.355476
-2.66277	-1.74201	0.483899	2.27834	3.38532
-12.3503	-11.5359	-9.89557	-8.71905	-8.23697
10.028	10.6289	11.7656	12.6203	13.1527
-11.0769	-10.3463	-8.99782	-7.9528	-7.3038
10.3268	11.0277	12.3651	13.4577	14.1474
-1.04709	-0.359907	0.933229	1.92843	3.07155
2.90413	3.65491	6.77508	7.70828	8.26638
-15.3057	-14.4111	-14.646	-14.7654	-14.8159
16.0903	12.7403	8.42482	-6.69423	-14.4253
13.6301	14.2166	15.2752	16.1369	16.6379
-13.1754	-11.9292	-9.92014	-9.83383	-8.4086
0.226805	0.341434	0.404687	-0.746996	4.30037
-12.2767	-11.6558	-10.7375	-10.2217	-10.2249
13.9517	10.9613	-0.607042	-5.076	-9.16546
-10.9865	-10.1553	-8.93051	-8.48744	-6.63552
34.187	12.1515	-17.2212	-37.1901	-62.032
4.50978	5.39041	7.1723	8.53593	9.39228
-14.2982	-14.6384	-15.3531	-16.3994	-14.614
-35.5878	-39.3157	-46.3782	-48.1569	-47.234
-19.6559	-22.838	-25.7225	-27.8119	-26.8326
0.951806	1.56361	2.77129	3.67536	4.19439
1.58804	2.20511	2.30819	1.88763	1.65192
-8.44606	-7.57781	-4.56995	-3.52649	-2.90205
3.23888	4.12694	5.74999	7.01424	7.67951
3.00209	-5.79988	-24.532	-41.4661	-37.7859
4.10185	4.72072	5.49321	6.36583	6.89414
-1.09298	-0.450993	0.731992	1.61626	2.14046
-1.98567	-1.43024	-0.0135024	1.04711	1.67684
-5.28291	-5.35994	-6.17512	-7.629	-2.57214
-8.51918	-7.78724	-6.4233	-5.40525	-4.78354
-6.36289	-5.27427	-3.5914	-1.58978	-0.393145
-11.7429	-10.8369	-9.7059	-8.37145	-7.60803
-0.357632	0.335889	1.57004	2.48181	3.05211
6.84591	7.39469	8.81398	9.52496	9.94521
-14.3598	-14.6299	-15.664	-17.4811	-16.6734
-20.9809	-21.4669	-22.269	-22.7931	-23.0844
-4.57756	-3.7151	-2.22301	-1.06886	-0.70456
-7.7522	-6.67598	-4.40608	-3.62134	-1.53968
-5.38856	-5.84806	-6.61341	-7.11977	-7.40398
-10.1545	-9.40162	-8.01003	-6.9752	-6.35922
-1.69482	-0.896571	0.535549	1.56173	2.16357
-3.38828	-2.68895	-1.36081	-0.365094	0.24375
1.83444	2.47108	3.60825	4.46582	4.98524
-12.9532	-13.0996	-12.2958	-14.4763	-10.2095
5.82046	6.78355	9.15425	10.1461	10.8903
-10.4124	-9.78079	-8.87993	-8.45562	-6.41774
-17.642	-17.7321	-17.834	-17.8585	-17.8523
-0.532433	0.22506	1.23917	1.81498	2.91854
3.5142	4.27349	5.63594	6.65395	7.25346
12.9157	13.4923	14.5173	15.3038	15.7692
1.01837	1.75741	3.11489	3.70101	3.95313
-18.2632	-17.6326	-15.7826	-15.218	-15.2693
31.3969	-2.22217	-51.2321	-84.0937	-85.1939
-6.40789	-8.26719	-11.0669	-16.5286	-20.3656
5.90151	6.58216	7.80502	8.94835	9.60508
-21.2959	-20.7638	-19.9164	-20.8673	-16.9078
-30.4561	-29.8593	-29.745	-31.5802	-30.0122
3.89729	5.07017	6.47133	7.4419	8.0313
-35.6741	-36.6289	-38.8321	-41.0391	-40.6343
0.976138	1.43581	2.42508	3.16485	3.54386
65.6121	13.6134	-51.4491	-85.7716	-133.99
4.26311	4.88459	6.03735	6.91946	7.4648
-10.6084	-9.57451	-7.70125	-6.35203	-5.31754
-10.7303	-10.111	-8.9073	-7.28215	-6.59373
-4.03671	-3.34596	-1.67357	-0.646697	-0.0736004
-22.6951	-21.7152	-18.83	-18.5353	-17.3195
64.2423	7.65632	-68.6632	-109.627	-168.004
42.7769	24.6212	-31.3851	-33.7958	-34.5236
11.6072	12.4031	14.7109	15.5236	16.0702
-33.871	-33.8862	-33.8884	-33.839	-33.9906
-0.115627	0.957179	2.85802	4.20937	5.14848
-1.42424	-0.968192	-0.0835386	0.895524	1.49314
7.67846	8.46036	9.2522	9.75853	10.2709
-2.2867	-1.41472	-0.416935	0.832619	1.50052
19.4192	7.21652	-14.7963	-28.3354	-28.1378
-7.10737	-6.15768	-3.80722	-3.41953	-3.4778
-20.6374	-20.0734	-19.1257	-18.6095	-17.3063
-3.47939	-2.86692	-2.1969	-1.28389	-0.740446
7.72016	8.45634	9.37652	10.0567	10.6912
3.12017	3.84633	5.05943	5.77146	6.57396
4.28976	4.8763	5.68402	6.17979	6.48263
66.1776	42.2107	5.52019	-35.8543	-80.6809
5.25397	6.00986	8.05106	9.61669	10.5214
20.5459	8.67212	-4.89044	-10.8228	-10.0467
0.148735	1.38273	3.77976	5.72593	6.99654
1.77114	2.2286	3.0489	3.79356	4.22687
0.520359	1.40643	2.59731	2.56638	2.56147
-22.2587	-22.2312	-22.1202	-21.9726	-21.8871
28.6192	5.36646	-24.1898	-43.8367	-53.346
0.20911	0.821503	1.94791	2.78793	3.30129
4.72072	5.71405	6.8335	7.09097	7.39265
-12.6579	-12.3305	-11.8229	-13.1146	-10.3767
-9.24636	-8.28556	-7.34432	-4.44295	-3.63184
-23.6874	-22.8069	-21.7308	-20.5173	-20.2559
-2.12172	-1.1797	0.570426	1.83436	2.60887
8.29239	9.15957	10.8677	12.0633	12.7789
1.89719	2.82789	4.47231	5.48954	6.11358
-23.3373	-23.7714	-26.2371	-30.3495	-36.2229
2.33254	3.35954	4.56095	5.69625	6.71577
3.36804	4.17893	5.61382	6.67751	7.29836
1.28579	2.26097	4.11355	5.40257	6.1288
-25.7116	-25.1508	-24.3325	-24.0218	-22.9728
9.96771	10.6327	11.8926	12.8061	13.3361
-0.403876	0.300951	1.60801	2.5697	3.13753
1.65936	2.12245	2.96877	3.92532	4.57558
-0.93824	-0.316449	0.880533	1.78112	2.16248
-23.7507	-23.3868	-22.7322	-22.0781	-21.6566
-1.49696	-5.54576	-13.5366	-20.7039	-25.9514
-9.18375	-8.15778	-6.95521	-5.36991	-4.82008
-8.10441	-7.3253	-5.53542	-4.45116	-3.67508
38.2846	11.0452	-28.0639	-49.6012	-106.49
-9.93051	-8.94525	-7.3598	-6.62481	-6.56073
0.793408	0.897589	-0.0694023	-0.722156	-1.0945
-11.346	-13.0369	-15.064	-16.3184	-17.8101
-9.1027	-8.33102	-6.93791	-5.94377	-5.32091
-3.75131	-3.16502	-1.86175	-0.916972	-0.349832
-2.24336	-1.52916	0.68571	1.84892	2.54156
4.96863	4.97468	5.32091	6.0241	6.46256
-20.8024	-20.2022	-19.2011	-18.7979	-18.0223
2.75184	3.46333	4.7405	5.62957	6.16912
-16.5665	-15.6711	-13.3569	-12.1967	-11.4831
-2.12411	-1.99351	-1.68567	-0.879447	-0.423205
-0.562135	0.0939339	1.80134	2.86987	3.40641
0.392805	1.09994	2.3352	3.28634	3.84339
-8.46419	-7.31829	-4.74916	-3.15447	-1.69219
5.2955	5.73943	7.11672	8.13572	8.72359
1.7649	2.41972	3.62389	4.50982	5.02852
6.8687	7.45786	8.53869	9.32912	9.81803
-25.8981	-25.8685	-25.9502	-26.9503	-23.9433
-1.89144	-1.46774	-0.259409	1.56234	2.15291
-2.77245	-1.99492	-0.556232	0.675524	1.40068
-23.5762	-23.2931	-24.2563	-25.0691	-20.7512
5.07901	5.69008	6.76124	7.53118	8.02109
-8.02352	-7.24551	-5.8367	-4.80792	-4.17983
-14.7899	-14.0736	-11.9594	-10.9973	-10.3435
-27.0428	-27.0295	-26.9434	-26.829	-26.7381
0.194184	0.910345	2.56902	3.44442	3.77374
-7.65962	-7.07071	-5.7493	-4.26869	-2.65321
0.47975	1.32946	2.92574	4.11876	4.83184
-7.12692	-6.26229	-4.73712	-3.58611	-2.88326
2.08844	2.86076	4.24847	5.25489	5.86724
-27.0345	-33.3894	-46.1958	-58.4878	-51.2411
5.65162	6.26743	7.37492	8.17969	8.66908
-0.383362	0.634139	1.66244	2.99043	4.10055
-14.6266	-14.2596	-13.9922	-14.1209	-12.2397
13.1485	13.9521	15.4139	16.5708	17.2221
-0.924371	0.0914462	1.93808	3.17683	3.80719
-5.60432	-5.82902	-6.30905	-7.73197	-5.87277
-2.99364	-3.09841	-3.24	-3.30416	-3.32654
-4.18879	-3.43393	-2.04784	-1.07055	-0.428654
-1.2326	-0.41795	1.18699	2.38669	3.03911
-13.3704	-31.2581	-48.1671	-53.6155	-56.4064
-1.10581	-0.536824	0.484878	-0.0510375	3.06503
6.95815	7.58239	8.73058	9.54493	10.0385
4.70332	5.26609	6.29203	7.07683	7.598
-9.0544	-8.0295	-6.19846	-5.14014	-4.2954
1.51275	2.23755	3.55445	4.53273	5.13986
-18.5388	-16.5156	-21.0359	-41.6118	-40.6418
7.47847	-7.22558	-35.5483	-52.5012	-67.4215
0.542394	1.27695	2.60333	3.29671	3.64588
-7.29955	-6.66913	-5.6703	-4.34362	-3.06013
9.87322	10.5987	11.8953	12.8428	13.4258
9.01491	9.58404	10.6847	11.5022	11.9842
-15.8911	-15.5056	-15.1776	-14.8957	-14.7076
-8.80515	-8.14144	-6.47601	-5.86384	-5.48125
-19.7867	-20.0794	-21.1802	-23.4001	-23.704
7.86085	8.71292	10.3227	11.1396	12.6757
-21.7033	-21.9011	-22.1838	-22.3293	-22.392
9.52697	10.1334	11.3369	12.2716	12.834
-5.87598	-4.74901	-2.996	-1.90949	-1.16109
-29.4447	-29.5329	-29.6425	-29.6291	-29.6239
2.69121	1.57895	-1.15398	-3.52974	-13.9365
-1.85247	-1.14843	-0.0341436	0.845495	1.59296
7.40543	7.94621	8.61858	9.39241	10.2113
4.19909	4.99124	6.36791	7.35582	7.93996
21.5084	15.4398	0.328052	-12.7951	-6.33846
-8.69623	-7.84711	-6.2811	-5.12823	-4.41274
-36.1185	-36.2919	-36.534	-36.6522	-36.6991
2.28996	3.01311	4.34568	5.31128	5.91991
44.6138	26.1313	-2.92979	-13.1634	-77.6334
-2.65485	-1.81072	-0.509912	0.286788	0.991291
-10.9175	-9.96368	-8.21029	-6.80102	-6.36444
3.47348	2.66264	0.994064	-1.34997	4.42291
14.9104	15.0878	15.3346	16.116	16.6814
-12.0227	-11.4917	-10.4918	-9.70515	-9.15595
4.98826	5.68993	6.95831	7.88802	8.4709
2.49414	3.6196	6.02163	7.08936	7.35262
-9.98025	-9.89223	-10.0339	-10.0949	-10.114
-20.0178	-21.5736	-25.0015	-28.7643	-25.1093
-2.54932	-1.76067	-0.481469	0.422357	0.981575
0.33491	1.05297	2.3363	3.7567	4.31734
1.15834	1.85679	3.14155	4.0887	4.64572
10.2165	10.6067	11.3483	12.2056	12.5718
-5.33631	-4.45936	-4.08991	-4.31477	-4.51406
-0.532341	-4.61384	-9.60763	-12.8613	-9.94138
-8.54732	-7.55114	-5.65711	-4.47688	-3.58563
3.65906	4.41277	5.76867	6.78409	7.38391
-21.4229	-20.3216	-18.6035	-17.6163	-16.2611
-7.85787	-7.0114	-5.49966	-4.38269	-3.68768
-15.307	-15.4151	-15.5589	-15.6213	-15.6411
6.48419	7.34705	8.90205	10.2999	11.0112
9.20309	9.8566	11.0538	11.9315	12.4435
10.5494	-24.5207	-34.0672	-40.2789	-39.5062
-14.5182	-13.9	-13.1409	-12.9692	-11.1966
1.5794	2.51905	5.10947	6.23839	6.90719
-10.1353	-9.49031	-9.45692	-9.54511	-9.57826
21.7594	15.6927	5.98735	-11.5506	-40.3186
-14.6451	-13.7182	-11.8743	-10.5108	-9.70764
2.95087	3.77048	5.67114	6.78576	7.46578
-6.6414	-5.64541	-4.33441	-3.19221	-2.79336
1.31713	1.99536	3.41059	4.29042	4.83141
-9.44592	-8.62662	-7.75405	-7.37804	-6.72266
-19.3015	-18.622	-17.572	-17.5805	-15.7244
3.43032	4.02041	4.88227	5.48	5.84251
-9.9495	-9.06605	-7.51549	-6.45242	-5.02006
-17.4516	-16.7037	-14.3538	-14.0664	-12.8482
12.5188	-1.61666	-26.6159	-61.2918	-65.9381
-9.89348	-8.83954	-7.10082	-5.84431	-5.10245
-11.6044	-10.9023	-9.52426	-8.29769	-8.02429
-4.28123	-3.48662	-2.08541	-1.30075	-0.871216
-2.31367	-1.64954	-0.499725	0.336504	0.868506
4.30303	4.95729	6.14112	6.95062	7.42759
-8.17638	-7.03362	-5.23875	-4.23234	-3.40149
5.97125	6.77681	8.17547	9.09175	9.36634
-21.4399	-19.6383	-17.6434	-16.2996	-15.4598
5.99018	6.56745	7.69897	8.19148	8.39827
-8.11524	-6.90084	-5.1799	-4.0928	-3.41744
9.31454	10.0388	12.739	13.5916	14.0994
20.7472	21.2177	22.0476	22.6783	23.0544
-5.72303	-5.01356	-3.69201	-2.91796	-2.53189
6.30231	7.06667	8.45213	9.48965	10.1072
4.17877	5.87865	7.92756	8.93734	9.53846
5.99446	6.80533	8.30168	9.43589	10.145
60.9007	-18.6843	-95.2075	-127.044	-202.015
2.83066	3.48305	4.64495	5.5744	6.12027
-4.92673	-4.12921	-2.92348	-2.27503	-1.52434
0.289718	0.752419	1.6149	2.0079	2.5451
4.70714	5.31588	6.44965	7.27371	7.77496
-8.1798	-7.2416	-5.55525	-3.54389	-2.77651
-4.58036	-3.65362	-1.91038	-0.678899	1.52813
0.988077	1.72002	3.06648	4.12817	4.77078
9.61671	6.61853	1.57675	-10.5533	-12.1087
6.03615	7.55371	8.8325	9.76372	10.332
1.31194	2.14682	3.7274	4.90984	5.62151
-28.5358	-27.7611	-26.3964	-25.3985	-24.7239
0.0406483	1.53337	4.16468	6.17711	7.52722
53.4539	36.5329	-6.20639	-45.3005	-46.5766
-47.6852	-42.4251	-50.7588	-60.8191	-54.9881
-17.2417	-16.0468	-14.7729	-13.8115	-13.2015
9.32979	10.1358	11.6431	12.7067	13.3472
-3.43091	-2.64002	-1.25851	-0.232944	0.386538
-17.7145	-17.1416	-15.534	-14.197	-13.323
-6.65915	-5.76494	-4.1384	-2.9427	-1.31817
-5.41384	-4.5613	-2.80682	-1.52531	-0.730504
-0.327167	0.38534	2.07849	3.00674	3.58241
-5.50427	-4.95032	-3.46411	-2.38341	-1.70519
9.88394	10.8075	12.2938	13.5112	14.3174
4.57695	5.265	6.521	7.18549	7.53108
4.40327	5.14716	5.83273	6.29159	6.68867
4.52011	5.09769	6.09371	6.81628	7.25583
2.44409	2.81327	4.58987	5.47248	6.18234
-15.2327	-14.3647	-13.1072	-12.2256	-11.5344
4.54984	5.23759	5.02794	4.91	4.85344
-6.96449	-6.8964	-6.72444	-6.55817	-6.4406
-13.6502	-12.861	-11.4307	-9.13635	-8.53458
-1.08039	-0.0925324	1.37761	2.59872	3.36063
-38.4687	-38.7719	-39.3338	-40.2133	-39.287
-9.35582	-8.5563	-6.59496	-5.41845	-4.78812
-9.56964	-8.4173	-6.54557	-5.33282	-3.06464
-6.22696	-5.60074	-4.36394	-3.26672	-2.8804
0.436854	0.953328	2.04797	3.13992	4.07668
-19.5604	-18.7887	-17.0722	-16.06	-15.4051
5.0358	5.54701	6.38466	7.00373	7.35135
3.7933	-13.1284	-30.2762	-42.1183	-65.4513
10.3147	-47.3327	-48.5995	-49.3047	-49.7647
2.61136	3.06499	3.91002	5.14281	5.32251
1.26135	2.07347	3.55591	4.59572	5.26566
-35.6953	-36.0516	-36.4071	-36.6614	-36.9352
8.14407	0.26603	-14.7111	-33.6335	-64.5889
-11.2246	-10.331	-9.93407	-10.0409	-9.4138
-0.188978	0.336785	1.56771	2.52135	3.10121
34.8322	-9.82734	-58.9149	-79.3904	-103.9
8.81494	9.59343	11.0414	12.0392	12.5834
-8.91631	-7.56047	-5.40386	-3.10878	-2.18889
-7.91864	-6.63608	-3.77914	-3.19192	-2.42706
-11.0782	-10.3081	-8.90704	-7.995	-7.23627
-4.1036	-3.90335	-4.07723	-5.37493	-4.20659
-6.63688	-5.85836	-4.45116	-3.53982	-2.97718
-18.5079	-19.3171	-20.6963	-21.6368	-22.1777
4.85025	5.39543	6.35749	7.07495	7.51228
-4.18482	-3.43595	-2.17252	-1.22911	-0.653702
48.1374	34.4565	-1.38933	-27.5744	-45.2565
-8.53491	-7.83884	-6.3495	-5.559	-3.85247
12.8952	13.3855	13.337	12.8684	12.5995
-25.065	-24.1221	-22.6429	-22.6042	-22.646
3.30637	3.96116	5.15676	6.02218	6.54111
3.94786	4.61257	5.817	6.70857	7.24471
2.67099	3.33375	4.49241	5.35763	5.87257
-6.90095	-6.10513	-4.62533	-3.52087	-2.84212
-27.0006	-27.3007	-27.7763	-28.0689	-28.2001
6.15885	6.82906	8.04178	8.95791	9.50017
-1.66158	-0.817114	0.64832	1.54243	2.16839
-35.4716	-35.451	-35.4723	-36.0392	-36.5467
-1.71714	-1.04767	0.228195	1.1681	1.73653
2.28869	2.93209	4.12818	5.01106	5.54543
-13.9534	-16.0477	-16.0202	-15.7666	-15.7662
-1.5479	-1.75273	-1.29686	-1.38067	2.70675
-11.8042	-10.962	-9.49936	-8.41772	-7.75978
-12.5377	-11.7461	-9.866	-8.70501	-8.23663
10.2036	10.7827	11.7373	12.5108	13.0915
-7.5609	-6.7178	-5.23494	-4.12008	-3.44921
4.78676	5.54248	6.87923	7.88985	8.49903
-46.7214	-47.3101	-48.2771	-48.5969	-49.0233
0.258377	1.13283	2.63767	3.7297	4.7444
-1.73013	-0.865089	0.73587	1.89736	2.5772
-44.3246	-45.1457	-46.6641	-50.8618	-47.9889
4.74724	5.40125	6.64037	7.96432	8.68984
-32.6505	-32.5541	-32.3638	-32.0956	-31.9111
41.3188	18.0039	-9.22429	-24.4096	-37.4123
-23.6555	-23.001	-22.0744	-21.4624	-20.6851
2.73472	3.3324	4.37867	5.15469	5.62351
-3.05534	-5.60635	-10.2056	-14.0392	-5.98329
1.65712	2.56131	4.29214	5.59149	6.16435
-11.8024	-10.9764	-9.49626	-8.41078	-7.73864
-5.75459	-5.10406	-3.86759	-2.95064	-2.37974
-2.28381	-1.2669	1.26401	2.41883	3.05619
39.2527	7.73933	-23.6485	-48.4579	-80.0122
-33.462	-33.8615	-34.4956	-34.8874	-35.0947
-30.1325	-30.1214	-30.209	-30.2423	-29.8349
-7.14316	-6.4457	-5.10581	-4.13847	-3.57424
-4.29454	-3.63905	-2.46864	-1.48087	-0.947819
-27.1319	-27.2391	-27.797	-29.6668	-28.0751
-7.92165	-7.26621	-6.34886	-5.82396	-5.33126
0.856341	-9.85117	-27.9263	-49.1264	-61.8017
3.60281	4.19469	5.38482	6.18885	6.66244
-13.8662	-13.0006	-11.4333	-10.3055	-9.63618
-19.0682	-18.7576	-18.3494	-18.1524	-16.79
-2.27299	-1.64796	-0.477753	0.433349	1.75433
0.0132027	0.72509	2.08321	3.04649	3.62854
-10.3894	-10.3673	-10.6642	-10.6814	-9.62379
2.07658	3.06966	4.9073	6.31472	7.42239
-4.70209	-3.63827	-2.47387	-1.07073	-0.345953
-2.86937	-2.24433	-1.061	-0.0988161	0.488462
52.5096	31.1335	-6.43659	-53.9306	-45.787
9.22272	-5.87173	-28.2262	-41.7204	-64.5871
-13.9243	-13.2518	-12.0384	-11.151	-10.6198
-1.5061	-0.256993	1.39672	2.62318	3.37484
0.987262	1.7751	2.44845	3.6567	4.48093
-6.89352	-6.42247	-5.21946	-4.25926	-3.40857
1.74598	2.60358	4.21534	5.19614	5.74764
6.01638	6.59879	7.69648	8.50833	9.00212
7.01211	7.80913	9.46341	10.9058	11.7613
-1.12074	-0.0693672	0.96749	2.51329	3.323
-17.1864	-13.399	-10.73	-10.2804	-13.0699
7.27117	6.69969	5.72382	5.05672	4.67244
-8.90621	-8.09147	-6.63325	-5.55415	-4.94146
0.459994	1.18103	2.6422	3.44154	4.04181
-9.68102	-9.13902	-8.41644	-7.65233	-7.34897
4.98637	5.69494	6.96932	7.91329	8.47803
4.04216	4.645	6.11408	6.54476	8.34489
4.03022	4.71388	5.94217	6.90782	7.50918
6.31036	6.98644	8.22514	9.04281	9.3935
-4.62493	-4.03276	-2.91303	-2.23772	-1.87611
-8.4265	-8.78593	-9.37653	-9.75989	-9.97159
8.66569	9.31839	10.5122	11.4159	11.9851
-23.3917	-22.6411	-22.4146	-21.8965	-20.7148
-14.9256	-15.0857	-15.3079	-15.4153	-15.4574
-36.3283	-36.7019	-37.7953	-38.4287	-37.8373
7.01191	7.58394	8.6529	9.41068	9.87477
-13.0186	-12.5333	-11.5773	-10.8227	-10.3425
-11.3369	-9.98343	-8.70472	-7.87599	-6.16492
-15.1407	-14.2826	-12.6701	-12.4074	-10.2865
-3.1428	-2.6069	-1.47401	-0.556253	0.0225509
-6.20306	-5.59671	-4.31212	-3.57042	-2.91166
42.3181	14.0155	-25.2851	-43.3683	-70.2931
-17.7968	-17.7108	-17.5727	-17.5157	-17.3371
4.60229	5.54745	8.0505	9.59134	10.8648
-16.0183	-15.3903	-15.3949	-15.7465	-15.2994
46.3839	21.0933	-17.5244	-36.7941	-59.5531
7.79702	8.35895	9.40961	10.2163	10.6716
12.5465	9.79469	4.00174	-12.3094	-27.9438
-1.47097	-0.651161	0.825013	1.8452	2.27769
-6.6547	-6.60793	-7.80364	-8.55498	-6.36984
-28.1255	-27.9926	-27.695	-27.4297	-27.2493
-4.79211	-4.48898	-3.36577	-2.77051	-2.50934
5.59526	6.1129	7.01445	7.67264	8.07861
-2.97822	-2.17085	-0.698069	0.333795	0.86888
-0.22404	0.21368	1.26513	2.82213	3.4131
9.22967	9.84943	10.9982	11.5122	11.8048
1.15636	1.84655	3.06547	4.00918	4.56658
-6.49499	-9.9454	-17.6954	-26.6949	-22.1233
-12.5954	-11.7978	-10.2943	-9.38091	-8.54535
-9.33868	-8.58477	-7.64557	-7.83799	-7.56568
-22.1461	-21.4044	-21.405	-21.319	-21.2976
-9.64823	-9.12018	-7.51532	-6.36762	-5.62493
-3.52305	-2.74846	-1.15275	0.291367	1.13198
2.11366	2.98934	4.88642	6.39553	7.22681
-2.51707	-1.5446	-0.294062	1.08262	1.57421
2.09364	2.86552	4.24734	5.29536	5.90233
-10.8186	-10.1633	-8.9454	-8.27535	-7.78442
8.78675	9.26846	10.383	11.3363	11.9356
17.6522	7.95659	-11.2529	-23.6153	-15.2592
5.80128	7.7503	9.24782	10.1374	10.6538
-13.662	-13.9074	-14.2867	-14.5112	-14.6251
-2.45561	-1.76083	-0.520722	0.38806	0.943144
-10.105	-9.29624	-7.75846	-6.65556	-6.01557
2.7352	3.31711	4.36956	4.90971	5.23628
-17.867	-17.8425	-17.7589	-17.6524	-17.6522
25.1702	4.4727	-38.6388	-51.3727	-50.1153
-3.44797	-2.32395	-0.345271	1.27229	2.09235
2.50961	3.6581	5.02781	6.79271	7.93566
-15.0209	-14.6758	-14.0814	-14.1579	-12.6157
21.7057	12.0236	-24.5574	-35.6692	-34.9967
-5.47924	-4.29059	-1.04248	1.43473	2.61015
-4.76412	-3.83823	-1.42867	0.383498	1.50881
2.81656	3.48768	4.7007	5.61616	6.1597
10.4656	11.2385	12.6464	13.5996	14.179
1.77805	2.24753	3.10253	3.73439	4.18072
9.62909	10.1542	10.8973	11.5807	12.0022
2.50636	3.13111	4.2747	5.10377	5.60133
3.29333	3.76579	4.3601	4.83364	5.1706
7.18598	7.81809	8.94017	9.69638	10.185
-3.00984	-2.10408	-0.188687	1.02047	1.77042
-16.519	-15.9527	-14.9376	-14.1641	-13.667
-1.34821	-0.333705	1.26118	2.5954	3.40171
-39.6513	-40.3207	-35.3012	-43.7401	-47.4304
-12.3839	-11.4433	-7.93022	-6.9819	-6.03468
-5.76328	-5.54667	-5.7764	-6.11853	-4.0046
-20.03	-18.635	-15.6157	-15.1184	-13.4471
6.04096	6.59234	7.56971	8.28729	8.71097
-7.30359	-6.55814	-5.24112	-4.24495	-3.65453
2.9812	3.55636	4.7732	5.33953	5.92496
11.5385	12.1819	13.2835	14.0527	14.5416
0.775138	1.46218	2.68987	3.60061	4.14117
-7.72232	-9.74729	-15.272	-19.5153	-23.3643
-34.1403	-34.9391	-36.1262	-36.5624	-37.6826
-3.01205	-2.10401	-0.929162	0.310279	1.10876
-8.28828	-8.23772	-9.48029	-11.0604	-9.0506
-20.6857	-20.469	-19.8918	-18.6811	-19.5168
35.6488	24.4118	-17.9216	-32.4949	-62.2202
-2.20785	-2.04795	-1.76166	-2.04291	0.303177
-28.3278	-27.4379	-26.8037	-27.3011	-25.8691
-9.53403	-8.84167	-7.52241	-6.48715	-5.89139
2.58538	3.51491	5.05737	6.17004	6.86787
5.90605	6.79649	8.95272	10.0545	10.7804
-20.9684	-19.9706	-18.2335	-17.3853	-16.8614
4.69331	5.44767	6.77929	7.75434	8.3294
-9.99489	-9.2061	-7.93735	-6.97275	-6.10921
-9.08975	-8.2564	-6.9086	-5.13511	-4.49109
52.6777	32.4791	-45.7781	-61.0148	-59.6067
2.58463	2.70492	2.42097	2.02013	4.55414
5.74215	6.28096	7.27784	8.04348	8.49947
2.02606	1.41568	0.37247	-0.341262	-0.752615
-29.3889	-30.3407	-31.9576	-33.056	-33.6859
-1.3639	-0.665477	0.60968	1.56105	2.13371
-20.4358	-20.0152	-19.2028	-18.9946	-17.6902
3.24711	4.03053	5.21276	6.26142	6.8693
6.87716	7.44309	8.46664	9.23078	9.71823
-22.0698	-22.3693	-22.8409	-23.1287	-23.279
7.87759	8.40006	9.86984	10.6744	10.957
-13.8202	-13.0875	-11.1351	-9.66802	-8.84337
2.79549	3.43243	4.56515	5.18841	5.6846
31.8844	-1.82892	-15.2485	-28.1175	-29.9856
1.77763	2.50468	3.44095	4.67245	5.42826
9.97425	10.628	11.7208	12.5257	12.9984
-0.478474	0.26182	1.65386	2.69971	4.11758
3.77355	4.40328	5.56463	6.4106	6.7841
-20.9219	-20.5003	-20.1184	-20.1044	-19.8968
-3.60716	-3.03748	-2.01226	-1.40548	-0.789771
-8.45024	-18.6587	-31.9146	-38.6168	-49.5796
-7.5309	-6.79021	-5.45247	-4.26243	-3.87766
2.46159	3.09748	4.2539	5.05711	5.34113
-10.5299	-9.98663	-8.97225	-8.72201	-8.71416
63.8361	30.8288	-33.9069	-61.7284	-73.8224
-9.81419	-10.1361	-10.6523	-10.9759	-11.1493
5.40101	6.20838	7.597	8.67719	9.31603
5.88768	6.64513	8.14319	9.2264	9.88852
46.3376	9.81122	-42.3569	-77.7574	-129.344
-5.45392	-2.36932	-2.68081	-2.87071	-3.00193
5.68426	6.32587	7.51845	8.39266	8.91811
6.68841	7.48426	8.85104	9.88166	10.3983
4.62001	5.58576	7.02433	7.71067	8.11655
3.19048	3.93924	4.90487	5.64046	6.19001
2.76216	3.23386	4.06168	4.36998	6.95846
6.17624	6.82496	8.04634	8.9816	9.55291
-5.95303	-5.48843	-3.88697	-2.70966	-2.0356
3.98155	4.48461	5.43598	6.12844	6.43157
4.47796	5.5225	7.28205	8.73567	8.95074
1.90901	2.63076	3.96847	4.89598	6.82601
32.8355	10.3082	-18.7408	-38.3095	-78.7886
2.56929	3.03684	3.87762	4.49046	4.8609
-9.33907	-8.47653	-7.15703	-6.12068	-5.37668
8.04763	8.80976	11.0762	12.0272	12.5962
-9.15974	-8.62239	-7.67294	-7.08829	-6.60034
8.61157	9.34622	10.8071	11.9585	12.6493
41.768	16.6467	-16.6412	-43.2817	-108.302
50.8627	27.8048	-8.77055	-52.2902	-62.7537
-40.69	-40.7987	-40.8227	-40.7559	-41.4101
3.16335	3.86291	5.48891	7.70257	8.43304
-10.5102	-9.58438	-8.15854	-6.95362	-6.25032
-10.2794	-10.318	-10.7064	-12.0268	-10.251
4.21348	4.8918	6.09988	7.01122	7.55743
-0.760291	0.0407998	1.8331	2.36456	2.69376
5.36259	6.15426	5.95578	5.41146	5.2674
2.49838	3.41283	6.02178	7.19228	7.87143
-8.01682	-7.5357	-6.62204	-5.94614	-4.4504
4.84249	5.50372	6.81525	7.88486	8.52856
-7.54325	-6.65449	-5.17082	-4.0599	-3.40559
-5.22172	-5.55659	-6.09665	-6.43833	-6.62298
-2.8874	-3.57568	-4.75875	-5.57398	-6.04639
6.28355	7.00436	8.36364	9.34506	9.9296
1.80211	2.47405	3.69766	4.58296	4.98125
0.64738	1.29893	2.51524	3.44591	3.97806
-0.100758	1.20583	2.45079	3.32197	3.87984
4.35311	4.94718	6.08967	6.91157	7.39644
-30.546	-30.8728	-31.406	-31.697	-31.8327
8.23834	9.04519	10.1995	10.7439	10.8397
-6.56621	-5.73955	-4.16205	-2.86165	-1.36475
3.40316	2.25564	0.461526	-0.721044	-0.0067932
-21.901	-21.6168	-20.8941	-22.782	-18.4547
13.2962	3.63082	-31.8195	-45.741	-55.9117
-20.8324	-20.1772	-18.2779	-17.3442	-16.8892
7.64731	8.12576	9.00979	9.65697	10.026
-9.30913	-8.81097	-8.45988	-7.73456	-5.425
7.90271	8.54464	9.74892	10.6362	11.1642
5.64437	6.34169	7.62795	8.51024	9.06727
6.12987	6.70817	7.78648	8.56947	9.03809
28.5324	17.522	-32.0254	-47.941	-58.1276
5.47771	5.8338	6.64219	7.54894	8.11713
5.71633	6.40381	7.69456	8.25368	8.82505
2.27515	2.92968	4.08023	4.92966	5.42287
8.4875	8.97239	9.83575	10.8489	11.3708
6.6166	7.6134	8.97948	10.3152	11.0615
2.03785	2.86769	4.28586	5.28073	5.86887
-28.7044	-28.9492	-29.3026	-29.8875	-29.4008
-23.3951	-22.6637	-21.1876	-20.2843	-20.0085
-19.4399	-19.4002	-20.1132	-20.9754	-17.5817
-3.41621	-2.73885	-1.40425	-0.40241	0.20968
-32.4757	-33.0038	-33.8857	-34.4707	-34.7995
-1.45395	-0.64806	0.799162	1.7624	2.55193
-13.0756	-12.1	-9.59851	-7.75662	-6.98481
12.5269	6.44605	-5.06468	-12.7756	-7.15515
-6.32115	-5.40699	-2.98249	-1.74061	-0.333685
2.52536	3.99045	6.38911	7.84829	8.45399
-10.3406	-10.0395	-9.00362	-7.73592	-7.13731
-10.4572	-10.9604	-11.7983	-12.3524	-12.6632
-9.74592	-9.00136	-7.40915	-6.21689	-5.45043
57.8601	-0.365193	-18.5319	-23.4038	-22.1035
7.99733	8.76567	10.0596	10.7093	11.1199
33.4768	17.736	-7.90944	-31.8247	-41.0257
0.591322	1.30826	2.61942	3.59153	4.18251
-3.48689	-2.62039	-0.918726	0.24548	0.974712
-6.64626	-6.87144	-7.21048	-7.40295	-7.49646
-2.05607	-0.276796	0.328895	0.252357	0.222487
1.01182	1.88822	3.50697	4.73468	5.50106
10.4559	11.1172	12.5331	13.6055	14.3005
39.1923	-4.2052	-60.5419	-81.9641	-114.102
0.727746	1.74457	4.31697	5.09023	5.61544
8.60309	9.31627	10.3467	11.5455	12.3217
-7.48982	-6.7398	-4.8258	-3.38622	-2.98434

## Sheet: Fig 4
Density function of t∗
15.94
25
25
15.46
25
25
25
25
25
25
25
25
25
25
25
10.36
25
10.33
25
25
25
8.04
25
25
25
25
8.02
25
25
25
25
8.02
25
25
25
25
25
7.84
25
15.39
25
25
25
25
25
25
25
25
25
25
25
7.7
25
25
25
25
25
25
25
25
25
25
6.49
25
25
6.49
25
6.49
25
25
25
25
25
7.84
6.49
25
25
25
7.77
7.84
25
25
25
25
25
25
10.26
7.7
25
8.75
8.04
25
25
25
25
25
25
25
7.77
25
25
25
25
25
25
25
25
25
25
25
25
25
25
25
25
25
25
25
7.77
25
25
25
25
25
25
25
25
25
25
25
25
25
25
25
25
25
25
25
25
25
25
25
25
25
25
25
25
25
25
25
10.36
25
25
25
25
25
25
25
25
25
25
25
25
25
25
25
25
25
25
25
9.93
25
25
25
25
25
25
25
25
25
25
25
25
15.9
25
25
25
25
25
25
25
25
25
25
25
25
10.69
25
25
25
25
25
25
25
6.49
25
25
25
25
25
25
25
25
25
25
25
25
25
25
25
25
25
25
25
25
25
25
25
25
25
25
25
25
25
25
25
25
25
25
25
25
25
25
25
25
7.84
25
25
25
25
25
25
25
25
25
25
25
25
25
8.43
25
25
25
25
25
9.95
25
25
25
25
25
10.26
25
25
25
25
25
25
25
7.77
25
25
25
25
25
25
25
10.27
25
25
25
25
25
25
25
25
25
25
25
25
25
25
25
25
25
25
25
25
25
25
25
25
25
25
25
25
25
25
25
25
25
25
25
9.85
25
25
25
9.85
7.42
25
25
25
25
25
25
25
25
25
25
25
25
25
15.39
25
25
25
25
8.06
25
25
25
25
25
25
10.21
25
25
25
25
25
25
25
25
25
25
25
25
25
25
25
25
25
25
25
6.49
25
25
25
25
25
25
7.7
25
25
25
25
25
25
25
25
25
25
25
25
25
10.38
25
25
25
25
25
25
25
25
25
25
6.49
25
25
25
25
25
25
25
25
7.77
25
25
25
25
25
25
25
25
25
25
10.36
25
25
25
25
25
25
25
25
25
25
25
25
25
25
25
25
25
25
25
25
25
25
25
25
25
25
25
25
25
8.04
25
25
25
7.7
25
16.54
25
25
25
25
25
25
25
25
25
8.07
25
25
25
25
25
25
25
25
25
25
25
25
25
25
25
25
25
25
25
25
17.29
25
25
25
6.49
25
25
25
25
25
25
7.77
25
25
25
25
6.49
25
25
25
25
25
8.17
25
25
25
25
25
25
25
25
25
25
25
7.77
25
25
25
25
10.33
25
25
25
7.7
25
25
8.06
25
25
25
25
10.12
25
25
25
25
25
25
25
25
25
25
25
7.7
25
25
25
25
25
25
10.56
25
25
25
25
25
25
25
25
25
25
25
25
25
25
25
25
25
25
25
25
25
25
25
25
10.24
25
25
25
25
25
25
7.96
8.21
7.91
25
25
25
25
6.49
9.93
25
25
25
25
7.77
25
25
25
25
6.49
25
25
25
25
25
25
25
25
25
25
25
25
25
25
25
25
25
25
25
25
25
25
7.34
25
25
25
25
25
25
25
25
25
25
25
25
25
25
25
25
25
25
25
25
25
25
25
25
25
25
25
25
25
25
25
25
6.49
25
25
25
25
25
25
25
10.71
25
25
25
25
25
25
25
25
7.34
25
25
7.99
25
25
25
25
25
25
25
25
25
25
25
25
25
25
25
25
25
25
25
25
25
25
25
25
25
25
25
25
25
25
25
25
25
25
25
25
25
25
25
7.88
25
25
6.49
7.98
25
25
25
7.77
25
25
25
25
25
25
7.84
25
25
10.72
25
25
25
25
25
25
25
25
25
25
25
25
25
25
25
8.75
25
25
25
25
25
25
25
7.34
25
25
25
25
25
25
25
25
25
25
25
25
25
25
25
25
25
25
25
25
25
25
25
25
25
25
25
25
25
25
25
25
25
7.42
25
25
25
25
25
25
6.49
25
25
25
25
25
25
7.7
25
25
25
25
25
25
25
25
25
25
25
25
25
25
25
25
25
25
25
25
25
25
25
25
25
25
25
25
25
25
25
25
6.49
25
25
25
25
25
25
25
25
25
25
25
25
25
25
25
25
25
25
25
25
25
7.87
25
25
25
25
25
25
25
25
25
25
25
25
25
25
25
25
8.9
25
25
25
25
15.39
10.85
25
25
25
25
25
25
25
6.49
25
25
25
25
25
25
25
25
25
25
25
25
25
25
25
25
25
25
25
25
25
25
25
25
25
25
25
25
25
25
25
25
25
25
25
25
25
25
25
7.7
25
25
15.9
25
25
25
25
9.94
25
25
25
25
25
25
25
25
25
25
25
25
25
25
25
9.97
25
25
25
25
25
25
25
25
25
25
25
25
25
25
25
10.25
25
25
25
25
25
25
25
8.01
25
25
25
25
25
25]

## Sheet: Fig 5
Density function of Vt∗
99.8339
99.8339
99.8339
99.8339
178.357
180.372
99.8339
99.8339
99.8339
185.172
113.849
99.8339
99.8339
99.8339
99.8339
99.8339
190.285
99.8339
196.164
99.8339
99.8339
99.8339
109.513
99.8339
99.8339
99.8339
99.8339
99.8339
99.8339
99.8339
99.8339
99.8339
99.8339
109.143
99.8339
224.958
99.8339
99.8339
99.8339
99.8339
99.8339
99.8339
99.8339
99.8339
99.8339
232.226
99.8339
99.8339
99.8339
99.8339
99.8339
99.8339
99.8339
99.8339
99.8339
99.8339
99.8339
99.8339
99.8339
99.8339
99.8339
239.588
99.8339
99.8339
99.8339
99.8339
130.59
99.8339
99.8339
99.8339
99.8339
99.8339
99.8339
99.8339
99.8339
99.8339
99.8339
99.8339
99.8339
99.8339
99.8339
99.8339
99.8339
99.8339
99.8339
99.8339
99.8339
99.8339
99.8339
99.8339
103.939
99.8339
99.8339
99.8339
99.8339
244.137
99.8339
99.8339
99.8339
99.8339
99.8339
99.8339
99.8339
99.8339
99.8339
99.8339
99.8339
99.8339
99.8339
99.8339
99.8339
99.8339
99.8339
99.8339
99.8339
99.8339
99.8339
99.8339
99.8339
99.8339
99.8339
99.8339
99.8339
109.76
112.409
99.8339
104.214
99.8339
99.8339
99.8339
99.8339
99.8339
99.8339
110.005
99.8339
99.8339
99.8339
99.8339
256.3
99.8339
99.8339
99.8339
99.8339
99.8339
99.8339
99.8339
99.8339
99.8339
99.8339
102.324
99.8339
99.8339
99.8339
99.8339
99.8339
99.8339
99.8339
99.8339
99.8339
99.8339
99.8339
99.8339
99.8339
99.8339
99.8339
99.8339
99.8339
250.457
99.8339
99.8339
99.8339
99.8339
119.747
99.8339
99.8339
99.8339
99.8339
99.8339
99.8339
99.8339
257.152
99.8339
114.587
196.784
99.8339
99.8339
99.8339
99.8339
99.8339
99.8339
99.8339
99.8339
99.8339
259.353
99.8339
99.8339
99.8339
256.168
99.8339
99.8339
99.8339
107.568
99.8339
112.087
99.8339
99.8339
99.8339
99.8339
99.8339
99.8339
262.208
99.8339
110.347
109.173
265.96
99.8339
117.013
104.414
99.8339
99.8339
99.8339
99.8339
99.8339
99.8339
218.044
99.8339
265.491
269.687
99.8339
99.8339
99.8339
99.8339
99.8339
99.8339
99.8339
124.218
277.701
99.8339
124.326
99.8339
99.8339
99.8339
182.668
99.8339
99.8339
99.8339
280.884
99.8339
99.8339
99.8339
99.8339
99.8339
99.8339
99.8339
110.51
99.8339
99.8339
99.8339
99.8339
99.8339
99.8339
99.8339
99.8339
99.8339
99.8339
99.8339
99.8339
99.8339
99.8339
99.8339
99.8339
99.8339
99.8339
99.8339
99.8339
136.889
99.8339
205.838
207.148
212.67
99.8339
214.662
99.8339
100.796
99.8339
99.8339
99.8339
99.8339
99.8339
99.8339
99.8339
99.8339
99.8339
99.8339
99.8339
99.8339
112.138
99.8339
99.8339
223.95
99.8339
125.956
99.8339
99.8339
99.8339
233.478
99.8339
99.8339
116.305
99.8339
99.8339
99.8339
99.8339
99.8339
99.8339
99.8339
99.8339
99.8339
99.8339
99.8339
99.8339
99.8339
111.691
99.8339
99.8339
99.8339
242.158
105.297
99.8339
99.8339
99.8339
242.713
99.8339
99.8339
99.8339
99.8339
99.8339
99.8339
99.8339
99.8339
99.8339
99.8339
99.8339
99.8339
99.8339
99.8339
99.8339
99.8339
99.8339
99.8339
99.8339
101.277
99.8339
99.8339
99.8339
99.8339
99.8339
250.818
99.8339
99.8339
99.8339
99.8339
99.8339
99.8339
252.644
126.119
99.8339
99.8339
104.695
112.849
99.8339
99.8339
99.8339
99.8339
99.8339
99.8339
249.288
99.8339
99.8339
99.8339
99.8339
99.8339
99.8339
99.8339
99.8339
99.8339
162.167
109.794
99.8339
104.653
99.8339
99.8339
99.8339
257.081
99.8339
99.8339
99.8339
171.289
112.881
99.8339
99.8339
99.8339
99.8339
99.8339
99.8339
99.8339
99.8339
99.8339
99.8339
249.068
99.8339
99.8339
99.8339
99.8339
99.8339
99.8339
99.8339
99.8339
100.196
99.8339
248.664
99.8339
99.8339
99.8339
99.8339
99.8339
99.8339
103.595
99.8339
99.8339
105.466
167.484
99.8339
253.034
99.8339
99.8339
112.732
99.8339
99.8339
99.8339
252.313
99.8339
115.714
99.8339
102.085
257.145
99.8339
99.8339
99.8339
99.8339
99.8339
99.8339
99.8339
99.8339
99.8339
103.185
228.005
99.8339
99.8339
99.8339
99.8339
267.201
99.8339
99.8339
99.8339
99.8339
99.8339
99.8339
99.8339
99.8339
99.8339
99.8339
99.8339
99.8339
241.086
99.8339
99.8339
100.398
99.8339
99.8339
99.8339
99.8339
99.8339
99.8339
99.8339
99.8339
99.8339
145.038
99.8339
277.968
99.8339
100.715
102.326
99.8339
99.8339
99.8339
99.8339
99.8339
99.8339
99.8339
176.332
99.8339
99.8339
99.8339
99.8339
99.8339
181.662
99.8339
99.8339
99.8339
99.8339
109.913
99.8339
99.8339
108.826
188.635
99.8339
99.8339
193.222
195.858
99.8339
109.955
201.212
99.8339
204.248
206.853
99.8339
99.8339
210.07
213.328
99.8339
99.8339
99.8339
99.8339
99.8339
114.973
99.8339
99.8339
99.8339
99.8339
99.8339
99.8339
226.968
99.8339
99.8339
112.219
99.8339
99.8339
99.8339
99.8339
229.969
99.8339
101.34
99.8339
99.8339
99.8339
99.8339
99.8339
99.8339
99.8339
99.8339
99.8339
109.999
99.8339
99.8339
99.8339
99.8339
99.8339
238.306
99.8339
99.8339
99.8339
99.8339
99.8339
99.8339
99.8339
99.8339
99.8339
99.8339
99.8339
99.8339
99.8339
99.8339
99.8339
99.8339
165.449
99.8339
99.8339
241.896
99.8339
244.061
99.8339
99.8339
108.041
99.8339
99.8339
99.8339
126.077
99.8339
99.8339
99.8339
240.204
99.8339
99.8339
99.8339
99.8339
120.226
99.8339
118.661
99.8339
99.8339
114.899
99.8339
99.8339
99.8339
119.418
99.8339
99.8339
99.8339
99.8339
99.8339
99.8339
99.8339
99.8339
99.8339
99.8339
99.8339
99.8339
251.757
256.579
99.8339
99.8339
99.8339
99.8339
99.8339
99.8339
99.8339
99.8339
99.8339
99.8339
99.8339
99.8339
99.8339
99.8339
99.8339
99.8339
99.8339
134.065
258.916
99.8339
99.8339
99.8339
99.8339
253.721
250.109
99.8339
99.8339
99.8339
99.8339
99.8339
99.8339
99.8339
99.8339
99.8339
99.8339
99.8339
99.8339
99.8339
99.8339
99.8339
99.8339
99.8339
99.8339
99.8339
99.8339
99.8339
99.8339
99.8339
99.8339
99.8339
99.8339
99.8339
99.8339
99.8339
99.8339
99.8339
99.8339
142.588
99.8339
99.8339
99.8339
99.8339
99.8339
99.8339
99.8339
112.119
99.8339
99.8339
99.8339
99.8339
99.8339
99.8339
99.8339
99.8339
99.8339
99.8339
99.8339
99.8339
99.8339
99.8339
99.8339
99.8339
99.8339
99.8339
99.8339
266.104
99.8339
99.8339
108.715
99.8339
265.377
99.8339
99.8339
99.8339
99.8339
132.412
99.8339
99.8339
99.8339
99.8339
99.8339
99.8339
99.8339
99.8339
99.8339
99.8339
99.8339
99.8339
99.8339
99.8339
99.8339
99.8339
276.312
99.8339
99.8339
278.386
99.8339
99.8339
99.8339
99.8339
175.705
127.092
99.8339
177.585
99.8339
99.8339
99.8339
182.857
99.8339
185.823
99.8339
99.8339
186.656
99.8339
99.8339
99.8339
192.544
99.8339
99.8339
198.031
99.8339
200.289
99.8339
99.8339
99.8339
99.8339
208.864
99.8339
99.8339
212.402
99.8339
217.47
220.666
99.8339
224.348
99.8339
99.8339
99.8339
99.8339
99.8339
99.8339
99.8339
99.8339
99.8339
99.8339
133.456
230.314
99.8339
99.8339
99.8339
230.239
99.8339
234.633
99.8339
103.069
99.8339
99.8339
99.8339
99.8339
101.899
99.8339
99.8339
240.866
99.8339
241.584
99.8339
99.8339
99.8339
99.8339
99.8339
99.8339
103.486
99.8339
99.8339
99.8339
99.8339
99.8339
99.8339
99.8339
99.8339
99.8339
174.838
99.8339
99.8339
99.8339
99.8339
100.139
99.8339
99.8339
99.8339
114.688
99.8339
99.8339
99.8339
99.8339
115.611
99.8339
99.8339
240.19
99.8339
99.8339
99.8339
99.8339
112.468
99.8339
99.8339
99.8339
250.909
99.8339
99.8339
99.8339
99.8339
99.8339
99.8339
99.8339
99.8339
99.8339
99.8339
99.8339
99.8339
99.8339
99.8339
99.8339
99.8339
99.8339
249.286
99.8339
99.8339
99.8339
99.8339
99.8339
99.8339
99.8339
99.8339
185.71
99.8339
262.723
99.8339
99.8339
99.8339
144.053
99.8339
99.8339
99.8339
99.8339
99.8339
99.8339
99.8339
100.135
99.8339
201.652
99.8339
99.8339
99.8339
99.8339
99.8339
99.8339
99.8339
99.8339
99.8339
99.8339
99.8339
99.8339
247.58
99.8339
99.8339
99.8339
99.8339
99.8339
99.8339
99.8339
99.8339
103.102
258.333
117.796
99.8339
99.8339
99.8339
99.8339
99.8339
99.8339
99.8339
99.8339
99.8339
115.494
99.8339
105.252
99.8339
99.8339
99.8339
256.573
99.8339
165.935
99.8339
115.838
99.8339
99.8339
99.8339
100.715
99.8339
256.431
99.8339
127.88
99.8339
119.654
99.8339
101.291
99.8339
99.8339
99.8339
99.8339
99.8339
99.8339
99.8339
99.8339
99.8339
99.8339
99.8339
99.8339
99.8339
99.8339
99.8339
101.791
99.8339
99.8339
99.8339
99.8339
99.8339
99.8339
99.8339
99.8339
99.8339
99.8339
99.8339
99.8339
99.8339
99.8339
99.8339
99.8339
99.8339
99.8339
99.8339
99.8339
99.8339
99.8339
99.8339
99.8339
99.8339
99.8339
99.8339

## Sheet: Fig 6&7
Optimal surrender time		Policy values with different penalties
0		101.88
18.13		100.98
25		99.842
25		99.842
25		99.842
25		99.842
25		99.842
25		99.842
25		99.842
25		99.842
25		99.842
25		99.842
25		99.842
25		99.842
25		99.842
25		99.842
